# Supplementary material for: An Integrated Multi-Omic Network Analysis Identifies Seizure-Associated Dysregulated Pathways in the GAERS Model of Absence Epilepsy
Source: Int J Mol Sci. 2022 May 28;23(11):6063. doi: 10.3390/ijms23116063 (PMC9181682; doi:10.3390/ijms23116063)
Supplement: Supplementary file 1 [file ijms-23-06063-s001.zip]

Archive with 1 entries (1 files):
- ijms-1667686-supplementary.xlsx
