# Supplementary material for: An Integrated Multi-Omic Network Analysis Identifies Seizure-Associated Dysregulated Pathways in the GAERS Model of Absence Epilepsy
Source: Int J Mol Sci. 2022 May 28;23(11):6063. doi: 10.3390/ijms23116063 (PMC9181682; doi:10.3390/ijms23116063)
Supplement: Supplementary file 1 [file ijms-23-06063-s001.zip › ijms-1667686-supplementary.xlsx]

## Sheet: Table S1_DEproteinsCTX+pathways
Accenssion ID	Protein	Gene	logFC	Adjusted p-value		Gene Ontology: Molecular Function				Gene Ontology: Biological Processes				Gene Ontology: Cellular Component				KEGG				Human Phenotype
Q6AZ33	biliverdin reductase A [Source:RGD Symbol;Acc:620721]	Blvra	-6.13954	1.02e-10		Term Name	Proteins	Adjusted p-value		Term Name	Proteins	Adjusted p-value		Term Name	Proteins	Adjusted p-value		Term Name	Proteins	Adjusted p-value		Term Name	Proteins	Adjusted p-value
Q6P2A7	Flotillin	None	-2.05081	1.6e-09		catalytic activity	Q6AZ33,G3V6T7,CAMKV,A0A0G2JXT3,G3V983,NIT2,ALDH2,CRYZ,D4AA35,CLYBL,F1LRJ9,D3Z8I7,D3ZT90,A0A0A0MXZ8,KYAT3,HMGCS1,C9E895,HSD17B8,D3ZQD3,PHGDH,AHCY,A0A0G2K6E2,A0A1K0FUA6,ABAT,F8WFH8,Q3B8P4,ALOX15,D3ZLK9,A0A0G2K8N3,PTGR2,G3V7V6,A0A140TAC7,A0A0G2JSI1,B6DYQ9,A0A0G2K478,M0R5J4,A0A0G2K1S6,LHPP,DDC,A0A0G2K3E7,DNM3,HMGCS2,A9UMW1,A0A0G2K6H2,ASRGL1,IVD,UFSP2,GCLC,B2GUZ6,TGM2,F1MAR6,D3ZGI8,MVD,ACAT2,MRPL46,D3…	1.67e-24		small molecule metabolic process	NIT2,CLYBL,D3ZT90,A0A0A0MXZ8,D4ADU2,KYAT3,C9E895,HSD17B8,PHGDH,ABAT,F8WFH8,ALOX15,D3ZLK9,PTGR2,G3V7V6,A0A140TAC7,A0A0G2K478,M0R5J4,A0A0G2K1S6,A0A0G2JZT0,DDC,A0A0G2K6H2,F1LX07,ASRGL1,IVD,GCLC,F1MAR6,MVD,D3Z955,A0A0G2JVG3	1.99e-17		mitochondrion	CLYBL,D3ZT90,HSD17B8,A0A0G2K6E2,ABAT,Q3B8P4,D3ZLK9,A0A0G2K478,Q06C60,A0A0G2K6H2,F1LX07,B2GUZ6,TGM2,F1MAR6,Q5XIG9,D3ZGI8,D3ZNK1,D3ZY50,MRPL46	2.86e-08		Metabolic pathways	Q6AZ33,A0A0G2JXT3,G3V983,NIT2,ALDH2,F1LRJ9,D3Z8I7,D3ZT90,A0A0A0MXZ8,KYAT3,HMGCS1,C9E895,HSD17B8,D3ZQD3,PHGDH,AHCY,ABAT,ALOX15,A0A140TAC7,A0A0G2JSI1,B6DYQ9,A0A0G2K478,A0A0G2K1S6,DDC,A0A0G2K3E7,HMGCS2,A9UMW1,A0A0G2K6H2,ASRGL1,IVD,GCLC,F1MAR6,MVD,ACAT2,D3Z955,A0A0G2JVG3,G3V9W5,M0R544,G3V960	3.26e-25		Mode of inheritance	Q6AZ33,ALDH2,F1LRJ9,D3ZT90,A0A0A0MXZ8,C9E895,F1LNG8,PHGDH,AHCY,A0A0G2K6E2,ABAT,F8WFH8,Q3B8P4,D3ZLK9,A0A0G2K8N3,A0A0G2K478,DDC,HMGCS2,F1LX07,Q642B0,IVD,UFSP2,FAS,A0A0H2UHF5,GCLC,B2GUZ6,F1MAR6,D3ZGI8,A0A0G2JWJ0,MVD,ACAT2	8.67189e-06
G3V6T7	protein disulfide isomerase family A, member 4 [Source:RGD Symbol;Acc:619835]	Pdia4	5.3576	2.55e-09		oxidoreductase activity	Q6AZ33,ALDH2,CRYZ,F1LRJ9,D3ZT90,A0A0A0MXZ8,HSD17B8,D3ZQD3,PHGDH,A0A0G2K6E2,A0A1K0FUA6,ALOX15,A0A0G2K8N3,PTGR2,G3V7V6,A0A140TAC7,A0A0G2JSI1,A0A0G2K1S6	8.5e-16		oxoacid metabolic process	NIT2,D3ZT90,D4ADU2,KYAT3,C9E895,HSD17B8,PHGDH,ABAT,F8WFH8,ALOX15,PTGR2,A0A140TAC7,M0R5J4,A0A0G2K1S6,A0A0G2JZT0,DDC,A0A0G2K6H2,F1LX07,ASRGL1,IVD,GCLC,F1MAR6	2.75e-17		cytoplasm	Q6AZ33,G3V6T7,A0A0G2JXT3,NIT2,A0A0G2JSW3,CRYZ,CLYBL,FLOT2,D3Z8I7,D3ZT90,A0A0A0MXZ8,D4ADU2,C9E895,HSD17B8,AHCY,A0A0G2K6E2,A0A1K0FUA6,ABAT,F8WFH8,Q3B8P4,ALOX15,D3ZLK9,A0A0G2K8N3,G3V7V6,B6DYQ9,A0A0G2K478,M0R5J4,LHPP,DDC,Q06C60,A0A0G2K6H2,A0A0G2JVZ6,F1LX07,F1LRZ7,ASRGL1,UFSP2,GCLC,B2GUZ6,TGM2,F1MAR6,Q5XIG9,D3ZGI8,D3ZNK1,A0A0G2JWJ0,D3ZY50,MVD,MRPL46,CSRP1,A0A0G2JVG3,GGACT,G3V9W5,F2Z3T7	2.86e-08		KEGG root term	Q6AZ33,G3V6T7,A0A0G2JXT3,G3V983,NIT2,ALDH2,A0A0G2JSW3,FLOT2,F1LRJ9,D3Z8I7,D3ZT90,A0A0A0MXZ8,D4ADU2,KYAT3,HMGCS1,C9E895,HSD17B8,D3ZQD3,F1LNG8,PHGDH,AHCY,A0A0G2K6E2,A0A1K0FUA6,ABAT,F8WFH8,Q3B8P4,ALOX15,G3V7V6,A0A140TAC7,A0A0G2JSI1,B6DYQ9,TRPV2,A0A0G2K478,A0A0G2K1S6,A0A0G2JZT0,LHPP,DDC,A0A0G2K3E7,DNM3,HMGCS2,A9UMW1,A0A0G2K6H2,A0A0G2JVZ6,Q642B0,F1LRZ7,ASRGL1,IVD,FAS,A0A0H2UHF5,G3V9P0,GCLC,TGM2,F1MAR6…	6.56e-18		HP root	Q6AZ33,ALDH2,F1LRJ9,D3ZT90,A0A0A0MXZ8,C9E895,F1LNG8,PHGDH,AHCY,A0A0G2K6E2,ABAT,F8WFH8,Q3B8P4,D3ZLK9,A0A0G2K8N3,A0A0G2K478,DDC,HMGCS2,F1LX07,Q642B0,IVD,UFSP2,FAS,A0A0H2UHF5,GCLC,B2GUZ6,F1MAR6,D3ZGI8,A0A0G2JWJ0,MVD,ACAT2	1.02819e-05
CAMKV	CaM kinase-like vesicle-associated [Source:RGD Symbol;Acc:621488]	Camkv	-6.52286	5.88e-09		molecular_function	Q6AZ33,G3V6T7,CAMKV,A0A0G2JXT3,G3V983,NIT2,ALDH2,A0A0G2JSW3,CRYZ,D4AA35,CLYBL,FLOT2,F1LRJ9,D3Z8I7,D3ZT90,A0A0A0MXZ8,D4ADU2,KYAT3,HMGCS1,C9E895,HSD17B8,D3ZQD3,PHGDH,AHCY,A0A0G2K6E2,A0A1K0FUA6,ABAT,F8WFH8,Q3B8P4,ALOX15,D3ZLK9,D4A0Z1,A0A0G2K8N3,PTGR2,G3V7V6,A0A140TAC7,A0A0G2JSI1,B6DYQ9,TRPV2,A0A0G2K290,A0A0G2K478,M0R5J4,A0A0G2K1S6,A0A0G2JZT0,M0RBX6,LHPP,DDC,A0A0G2K3E7,DNM3,HMGCS2,A9UMW1,A0A0G2K6H2,A…	2.25e-12		carboxylic acid metabolic process	NIT2,D3ZT90,D4ADU2,KYAT3,C9E895,HSD17B8,PHGDH,ABAT,F8WFH8,ALOX15,PTGR2,A0A140TAC7,M0R5J4,A0A0G2K1S6,A0A0G2JZT0,DDC,A0A0G2K6H2,F1LX07,ASRGL1,IVD,GCLC,F1MAR6	2.75e-17		cytosol	Q6AZ33,A0A0G2JXT3,NIT2,A0A0G2JSW3,CRYZ,A0A0A0MXZ8,AHCY,A0A0G2K6E2,A0A1K0FUA6,F8WFH8,Q3B8P4,ALOX15,A0A0G2K8N3,A0A0G2K478,M0R5J4,LHPP,A0A0G2JVZ6,GCLC,TGM2,A0A0G2JWJ0,MVD,A0A0G2JVG3,GGACT,G3V9W5	7.67379e-05		Valine, leucine and isoleucine degradation	ALDH2,HMGCS1,ABAT,A0A0G2JSI1,HMGCS2,IVD,ACAT2	2.35e-09		Phenotypic abnormality	Q6AZ33,ALDH2,F1LRJ9,D3ZT90,A0A0A0MXZ8,C9E895,F1LNG8,PHGDH,AHCY,A0A0G2K6E2,ABAT,F8WFH8,Q3B8P4,D3ZLK9,A0A0G2K8N3,A0A0G2K478,DDC,HMGCS2,F1LX07,Q642B0,IVD,UFSP2,FAS,A0A0H2UHF5,GCLC,B2GUZ6,F1MAR6,D3ZGI8,A0A0G2JWJ0,MVD,ACAT2	1.02819e-05
A0A0G2JXT3	farnesyl diphosphate synthase [Source:RGD Symbol;Acc:68953]	Fdps	-3.89937	5.88e-09		small molecule binding	CAMKV,A0A0G2JSW3,CRYZ,D3ZT90,A0A0A0MXZ8,KYAT3,C9E895,HSD17B8,D3ZQD3,PHGDH,A0A0G2K6E2,A0A1K0FUA6,ABAT,F8WFH8,D3ZLK9,A0A0G2K8N3,A0A140TAC7,A0A0G2K478,A0A0G2K1S6,A0A0G2JZT0,DDC,DNM3	4.91e-11		organic acid metabolic process	NIT2,D3ZT90,D4ADU2,KYAT3,C9E895,HSD17B8,PHGDH,ABAT,F8WFH8,ALOX15,PTGR2,A0A140TAC7,M0R5J4,A0A0G2K1S6,A0A0G2JZT0,DDC,A0A0G2K6H2,F1LX07,ASRGL1,IVD,GCLC,F1MAR6	5.15e-17		intracellular anatomical structure	Q6AZ33,G3V6T7,A0A0G2JXT3,NIT2,A0A0G2JSW3,CRYZ,CLYBL,FLOT2,D3Z8I7,D3ZT90,A0A0A0MXZ8,D4ADU2,C9E895,HSD17B8,AHCY,A0A0G2K6E2,A0A1K0FUA6,ABAT,F8WFH8,Q3B8P4,ALOX15,D3ZLK9,A0A0G2K8N3,G3V7V6,B6DYQ9,A0A0G2K478,M0R5J4,M0RBX6,LHPP,DDC,Q06C60,A0A0G2K6H2,A0A0G2JVZ6,F1LX07,F1LRZ7,ASRGL1,UFSP2,GCLC,B2GUZ6,TGM2,F1MAR6,A0A140TAA1,Q5XIG9,D3ZGI8,D3ZNK1,A0A0G2JWJ0,D3ZY50,MVD,MRPL46,CSRP1,A0A0G2JVG3,GGACT,G3V9W5,F2Z3…	0.000129931		Terpenoid backbone biosynthesis	A0A0G2JXT3,HMGCS1,HMGCS2,MVD,ACAT2	6.57e-08		Abnormal nervous system physiology	D3ZT90,A0A0A0MXZ8,C9E895,F1LNG8,PHGDH,AHCY,A0A0G2K6E2,ABAT,F8WFH8,Q3B8P4,D3ZLK9,A0A0G2K478,DDC,HMGCS2,F1LX07,Q642B0,IVD,UFSP2,FAS,A0A0H2UHF5,GCLC,B2GUZ6,F1MAR6,D3ZGI8,A0A0G2JWJ0,ACAT2	1.02819e-05
G3V983	glutathione S-transferase mu 1 [Source:RGD Symbol;Acc:2755]	Gstm1	4.59425	1.78e-08		ion binding	Q6AZ33,CAMKV,A0A0G2JSW3,CRYZ,CLYBL,D3ZT90,A0A0A0MXZ8,KYAT3,C9E895,HSD17B8,D3ZQD3,A0A0G2K6E2,A0A1K0FUA6,ABAT,F8WFH8,ALOX15,D3ZLK9,A0A0G2K8N3,A0A140TAC7,A0A0G2K478,M0R5J4,A0A0G2K1S6,A0A0G2JZT0,DDC,DNM3	9.94e-08		obsolete oxidation-reduction process	Q6AZ33,ALDH2,CRYZ,F1LRJ9,D3ZT90,A0A0A0MXZ8,HSD17B8,D3ZQD3,PHGDH,A0A0G2K6E2,ALOX15,A0A0G2K8N3,PTGR2,G3V7V6,A0A140TAC7,A0A0G2JSI1,A0A0G2K1S6	1.03e-14		cellular_component	Q6AZ33,G3V6T7,CAMKV,A0A0G2JXT3,NIT2,A0A0G2JSW3,CRYZ,CLYBL,FLOT2,D3Z8I7,D3ZT90,A0A0A0MXZ8,D4ADU2,C9E895,HSD17B8,F1LNG8,AHCY,A0A0G2K6E2,A0A1K0FUA6,ABAT,F8WFH8,Q3B8P4,ALOX15,D3ZLK9,D4A0Z1,A0A0G2K8N3,G3V7V6,A0A140TAC7,B6DYQ9,TRPV2,A0A0G2K290,A0A0G2K478,M0R5J4,A0A0G2JZT0,M0RBX6,LHPP,DDC,A0A0G2K3E7,Q06C60,A0A0G2K6H2,A0A0G2JVZ6,F1LX07,Q642B0,F1LRZ7,ASRGL1,UFSP2,FAS,A0A0H2UHF5,G3V9P0,GCLC,B2GUZ6,TGM2,F1M…	0.000208108		Tryptophan metabolism	ALDH2,D3ZT90,KYAT3,A0A0G2JSI1,DDC,ACAT2	6.57e-08		Abnormality of movement	D3ZT90,A0A0A0MXZ8,C9E895,F1LNG8,PHGDH,ABAT,F8WFH8,Q3B8P4,D3ZLK9,A0A0G2K478,DDC,F1LX07,UFSP2,FAS,A0A0H2UHF5,GCLC,F1MAR6,D3ZGI8,ACAT2	1.76163e-05
NIT2	nitrilase family, member 2 [Source:RGD Symbol;Acc:1310494]	Nit2	-1.41015	1.78e-08		anion binding	CAMKV,CRYZ,D3ZT90,KYAT3,C9E895,HSD17B8,D3ZQD3,A0A0G2K6E2,ABAT,F8WFH8,ALOX15,D3ZLK9,A0A0G2K8N3,A0A140TAC7,A0A0G2K478,A0A0G2JZT0,DDC,DNM3	9.94e-08		cellular amino acid metabolic process	NIT2,D4ADU2,KYAT3,C9E895,PHGDH,ABAT,F8WFH8,DDC,A0A0G2K6H2,F1LX07,ASRGL1,IVD,F1MAR6	2.59e-13		integrin alphav-beta8 complex	A0A0G2JVZ6,A0A0G2JVU1	0.000208108		Butanoate metabolism	HMGCS1,C9E895,ABAT,HMGCS2,ACAT2	7.3e-08		Neurodevelopmental abnormality	D3ZT90,A0A0A0MXZ8,C9E895,F1LNG8,PHGDH,AHCY,A0A0G2K6E2,ABAT,Q3B8P4,D3ZLK9,DDC,F1LX07,Q642B0,IVD,FAS,A0A0H2UHF5,GCLC,B2GUZ6,F1MAR6,D3ZGI8,A0A0G2JWJ0,ACAT2	1.76163e-05
ALDH2	aldehyde dehydrogenase 2 family member [Source:RGD Symbol;Acc:69219]	Aldh2	6.00791	3.39e-08		vitamin binding	KYAT3,C9E895,D3ZQD3,ABAT,A0A0G2K8N3,DDC	1.03968e-06		metabolic process	Q6AZ33,G3V6T7,CAMKV,A0A0G2JXT3,NIT2,CRYZ,CLYBL,FLOT2,D3Z8I7,D3ZT90,A0A0A0MXZ8,D4ADU2,KYAT3,HMGCS1,C9E895,HSD17B8,D3ZQD3,PHGDH,A0A1K0FUA6,ABAT,F8WFH8,Q3B8P4,ALOX15,D3ZLK9,D4A0Z1,A0A0G2K8N3,PTGR2,G3V7V6,A0A140TAC7,B6DYQ9,TRPV2,A0A0G2K478,M0R5J4,A0A0G2K1S6,A0A0G2JZT0,LHPP,DDC,HMGCS2,A9UMW1,A0A0G2K6H2,A0A0G2JVZ6,F1LX07,ASRGL1,IVD,UFSP2,GCLC,TGM2,F1MAR6,A0A0G2JVU1,D3ZGI8,A0A0G2JWJ0,MVD,D3Z955,A0A0G2JV…	4.84e-09		cellular anatomical entity	Q6AZ33,G3V6T7,CAMKV,A0A0G2JXT3,NIT2,A0A0G2JSW3,CRYZ,CLYBL,FLOT2,D3Z8I7,D3ZT90,A0A0A0MXZ8,D4ADU2,C9E895,HSD17B8,F1LNG8,AHCY,A0A0G2K6E2,A0A1K0FUA6,ABAT,F8WFH8,Q3B8P4,ALOX15,D3ZLK9,D4A0Z1,A0A0G2K8N3,G3V7V6,A0A140TAC7,B6DYQ9,TRPV2,A0A0G2K290,A0A0G2K478,M0R5J4,A0A0G2JZT0,M0RBX6,LHPP,DDC,A0A0G2K3E7,Q06C60,A0A0G2K6H2,A0A0G2JVZ6,F1LX07,Q642B0,F1LRZ7,ASRGL1,UFSP2,FAS,A0A0H2UHF5,GCLC,B2GUZ6,TGM2,F1MAR6,A0A…	0.000290798		Glutathione metabolism	G3V983,D3Z8I7,B6DYQ9,A0A0G2K3E7,A9UMW1,GCLC	7.3e-08		Autosomal recessive inheritance	Q6AZ33,F1LRJ9,D3ZT90,C9E895,F1LNG8,PHGDH,AHCY,A0A0G2K6E2,ABAT,Q3B8P4,D3ZLK9,A0A0G2K8N3,A0A0G2K478,DDC,HMGCS2,F1LX07,IVD,A0A0H2UHF5,GCLC,B2GUZ6,F1MAR6,D3ZGI8	1.76163e-05
KAD1	Adenylate kinase isoenzyme 1	Ak1	1.42116	2.03e-07		lyase activity	CLYBL,KYAT3,C9E895,D3ZLK9,M0R5J4,DDC,MVD,GGACT	1.03968e-06		cellular metabolic process	Q6AZ33,G3V6T7,CAMKV,A0A0G2JXT3,NIT2,CRYZ,CLYBL,FLOT2,D3Z8I7,D3ZT90,A0A0A0MXZ8,D4ADU2,KYAT3,HMGCS1,C9E895,HSD17B8,D3ZQD3,PHGDH,A0A1K0FUA6,ABAT,F8WFH8,Q3B8P4,ALOX15,D3ZLK9,A0A0G2K8N3,PTGR2,G3V7V6,A0A140TAC7,B6DYQ9,A0A0G2K478,M0R5J4,A0A0G2K1S6,A0A0G2JZT0,LHPP,DDC,HMGCS2,A9UMW1,A0A0G2K6H2,A0A0G2JVZ6,F1LX07,ASRGL1,IVD	4.28e-08		hemoglobin complex	A0A0G2JSW3,A0A1K0FUA6	0.00161308		beta-Alanine metabolism	ALDH2,C9E895,ABAT,A0A0G2JSI1	5.16e-07		Abnormality of the nervous system	D3ZT90,A0A0A0MXZ8,C9E895,F1LNG8,PHGDH,AHCY,A0A0G2K6E2,ABAT,F8WFH8,Q3B8P4,D3ZLK9,A0A0G2K478,DDC,HMGCS2,F1LX07,Q642B0,IVD,UFSP2,FAS,A0A0H2UHF5,GCLC,B2GUZ6,F1MAR6,D3ZGI8,A0A0G2JWJ0,ACAT2	1.92228e-05
A0A0G2JSW3	hemoglobin subunit beta [Source:RGD Symbol;Acc:2783]	Hbb	7.73431	3.46e-07		transferase activity, transferring acyl groups, acyl groups converted into alkyl on transfer	CLYBL,HMGCS1,HMGCS2	1.32676e-06		organonitrogen compound metabolic process	Q6AZ33,G3V6T7,CAMKV,A0A0G2JXT3,NIT2,CLYBL,FLOT2,D3Z8I7,D3ZT90,A0A0A0MXZ8,D4ADU2,KYAT3,C9E895,PHGDH,ABAT,F8WFH8,D3ZLK9,D4A0Z1,A0A0G2K8N3,B6DYQ9,A0A0G2K478,M0R5J4,A0A0G2JZT0,DDC,A9UMW1,A0A0G2K6H2,A0A0G2JVZ6,F1LX07,ASRGL1,IVD,UFSP2,GCLC,TGM2,F1MAR6,A0A0G2JVU1,A0A0G2JWJ0,MVD,A0A0G2JVG3,RNF141,GGACT	1.3e-07		anchored component of presynaptic membrane	FLOT2,Q642B0	0.00232718		Pyruvate metabolism	ALDH2,A0A0G2JSI1,A0A0G2K1S6,ACAT2,A0A0G2JVG3	9.98e-07		Abnormal central motor function	D3ZT90,A0A0A0MXZ8,C9E895,F1LNG8,PHGDH,A0A0G2K6E2,Q3B8P4,D3ZLK9,A0A0G2K478,DDC,F1LX07,FAS,A0A0H2UHF5,GCLC,B2GUZ6,F1MAR6,D3ZGI8	3.97514e-05
QOR	Quinone oxidoreductase	Cryz	2.79781	5.28e-07		binding	Q6AZ33,CAMKV,A0A0G2JXT3,G3V983,A0A0G2JSW3,CRYZ,CLYBL,FLOT2,F1LRJ9,D3Z8I7,D3ZT90,A0A0A0MXZ8,KYAT3,HMGCS1,C9E895,HSD17B8,D3ZQD3,PHGDH,A0A0G2K6E2,A0A1K0FUA6,ABAT,F8WFH8,Q3B8P4,ALOX15,D3ZLK9,D4A0Z1,A0A0G2K8N3,A0A140TAC7,B6DYQ9,TRPV2,A0A0G2K290,A0A0G2K478,M0R5J4,A0A0G2K1S6,A0A0G2JZT0,M0RBX6,LHPP,DDC,DNM3,A9UMW1,A0A0G2K6H2,A0A0G2JVZ6,F1LX07	1.32676e-06		alpha-amino acid metabolic process	NIT2,D4ADU2,KYAT3,PHGDH,A0A0G2K6H2,F1LX07,ASRGL1,F1MAR6	1.3e-07		anchored component of synaptic membrane	FLOT2,Q642B0	0.00409989		Drug metabolism - other enzymes	G3V983,D3Z8I7,A0A0A0MXZ8,B6DYQ9,A9UMW1	2.07305e-06		Abnormal homeostasis	D3ZT90,A0A0A0MXZ8,F1LNG8,PHGDH,AHCY,A0A0G2K6E2,D3ZLK9,A0A0G2K478,DDC,HMGCS2,Q642B0,IVD,FAS,A0A0H2UHF5,D3ZGI8,ACAT2	3.97514e-05
Q63011	Zero beta-globin	None	-3.85313	6.4e-07		oxidoreductase activity, acting on the CH-CH group of donors	Q6AZ33,D3ZT90,PTGR2,G3V7V6,IVD	1.32676e-06		monocarboxylic acid metabolic process	D3ZT90,C9E895,HSD17B8,PHGDH,ABAT,ALOX15,PTGR2,M0R5J4,A0A0G2JZT0,F1LX07,IVD	1.51e-07		astrocyte projection	D4ADU2,A0A0H2UHF5	0.00452603		Chemical carcinogenesis	G3V983,D3Z8I7,KYAT3,B6DYQ9,A9UMW1	2.15604e-06		Seizure	D3ZT90,A0A0A0MXZ8,C9E895,PHGDH,A0A0G2K6E2,ABAT,Q3B8P4,D3ZLK9,A0A0G2K478,HMGCS2,F1LX07,Q642B0,IVD,FAS,A0A0H2UHF5,F1MAR6,D3ZGI8	3.97514e-05
D4AA35	acetylserotonin O-methyltransferase-like [Source:RGD Symbol;Acc:1306877]	Asmtl	-0.906038	7.45e-07		glutathione transferase activity	G3V983,D3Z8I7,B6DYQ9,A9UMW1	6.95791e-06		glutathione metabolic process	D3Z8I7,D4ADU2,B6DYQ9,A9UMW1,A0A0G2K6H2,GCLC	2.77e-07		presynaptic active zone	FLOT2,C9E895	0.00942798		Platinum drug resistance	G3V983,D3Z8I7,B6DYQ9,A9UMW1,FAS	4.99743e-06		Abnormality of metabolism/homeostasis	Q6AZ33,ALDH2,D3ZT90,A0A0A0MXZ8,F1LNG8,PHGDH,AHCY,A0A0G2K6E2,D3ZLK9,A0A0G2K478,DDC,HMGCS2,Q642B0,IVD,FAS,A0A0H2UHF5,GCLC,F1MAR6,D3ZGI8,ACAT2	4.32137e-05
CLYBL	citrate lyase beta like [Source:RGD Symbol;Acc:1304615]	Clybl	1.35084	2.34e-06		transferase activity	CAMKV,A0A0G2JXT3,G3V983,CLYBL,D3Z8I7,KYAT3,HMGCS1,ABAT,B6DYQ9,A0A0G2K478,A0A0G2K3E7,HMGCS2,A9UMW1,TGM2,D3ZGI8,ACAT2,D3Z955,A0A0G2JVG3,RNF141,G3V9W5	1.21419e-05		glutamine family amino acid metabolic process	NIT2,D4ADU2,PHGDH,F1LX07,ASRGL1,F1MAR6	3.96e-07		glial cell projection	D4ADU2,A0A0H2UHF5	0.011786		Alanine, aspartate and glutamate metabolism	NIT2,C9E895,ABAT,ASRGL1	6.59438e-06		Global developmental delay	A0A0A0MXZ8,C9E895,F1LNG8,PHGDH,AHCY,ABAT,Q3B8P4,DDC,F1LX07,Q642B0,IVD,A0A0H2UHF5,GCLC,F1MAR6,D3ZGI8,A0A0G2JWJ0,ACAT2	4.32137e-05
FLOT2	flotillin 2 [Source:RGD Symbol;Acc:70993]	Flot2	-1.03765	9.12e-06		heterocyclic compound binding	CAMKV,A0A0G2JSW3,CRYZ,D3ZT90,A0A0A0MXZ8,KYAT3,C9E895,HSD17B8,D3ZQD3,PHGDH,A0A0G2K6E2,A0A1K0FUA6,ABAT,F8WFH8,Q3B8P4,D3ZLK9,A0A140TAC7,A0A0G2K478,A0A0G2K1S6,A0A0G2JZT0,M0RBX6,DDC,DNM3	1.39321e-05		organic substance metabolic process	Q6AZ33,G3V6T7,CAMKV,A0A0G2JXT3,NIT2,CLYBL,FLOT2,D3Z8I7,D3ZT90,A0A0A0MXZ8,D4ADU2,KYAT3,HMGCS1,C9E895,HSD17B8,PHGDH,ABAT,F8WFH8,Q3B8P4,ALOX15,D3ZLK9,D4A0Z1,A0A0G2K8N3,PTGR2,G3V7V6,A0A140TAC7,B6DYQ9,A0A0G2K478,M0R5J4,A0A0G2K1S6,A0A0G2JZT0,DDC,HMGCS2,A9UMW1,A0A0G2K6H2,A0A0G2JVZ6,F1LX07,ASRGL1,IVD,UFSP2,GCLC,TGM2,F1MAR6,A0A0G2JVU1,D3ZGI8,A0A0G2JWJ0,MVD,D3Z955,A0A0G2JVG3,RNF141,GGACT,GRM2,G3V9W5	3.96e-07		4-aminobutyrate transaminase complex	ABAT	0.0149925		Ascorbate and aldarate metabolism	ALDH2,A0A140TAC7,A0A0G2JSI1	1.26088e-05		Vomiting	F1LNG8,PHGDH,A0A0G2K6E2,D3ZLK9,A0A0G2K478,HMGCS2,IVD	8.01585e-05
F1LRJ9	selenium binding protein 1 [Source:RGD Symbol;Acc:620571]	Selenbp1	-0.838989	1.14e-05		organic cyclic compound binding	CAMKV,A0A0G2JSW3,CRYZ,D3ZT90,A0A0A0MXZ8,KYAT3,C9E895,HSD17B8,D3ZQD3,PHGDH,A0A0G2K6E2,A0A1K0FUA6,ABAT,F8WFH8,Q3B8P4,D3ZLK9,A0A140TAC7,A0A0G2K478,A0A0G2K1S6,A0A0G2JZT0,M0RBX6,DDC,DNM3	1.50931e-05		cellular process	Q6AZ33,G3V6T7,CAMKV,A0A0G2JXT3,NIT2,CRYZ,CLYBL,FLOT2,D3Z8I7,D3ZT90,A0A0A0MXZ8,D4ADU2,KYAT3,HMGCS1,C9E895,HSD17B8,D3ZQD3,PHGDH,A0A0G2K6E2,A0A1K0FUA6,ABAT,F8WFH8,Q3B8P4,ALOX15,D3ZLK9,D4A0Z1,A0A0G2K8N3,PTGR2,G3V7V6,A0A140TAC7,B6DYQ9,TRPV2,A0A0G2K290,A0A0G2K478,M0R5J4,A0A0G2K1S6,A0A0G2JZT0,LHPP,DDC,HMGCS2,A9UMW1,A0A0G2K6H2,A0A0G2JVZ6,F1LX07,Q642B0,F1LRZ7,ASRGL1,IVD,UFSP2,FAS,A0A0H2UHF5,G3V9P0,GCLC,B2…	4.46e-07		anchored component of presynaptic active zone membrane	FLOT2	0.0217133		Synthesis and degradation of ketone bodies	HMGCS1,HMGCS2,ACAT2	1.49776e-05		Behavioral abnormality	A0A0A0MXZ8,PHGDH,AHCY,ABAT,Q3B8P4,D3ZLK9,A0A0G2K478,DDC,F1LX07,Q642B0,FAS,A0A0H2UHF5,GCLC,B2GUZ6,F1MAR6,A0A0G2JWJ0	0.000121327
	selenium-binding protein 1 [Source:RGD Symbol;Acc:9292945]	LOC103689947				oxidoreductase activity, acting on CH-OH group of donors	A0A0A0MXZ8,HSD17B8,PHGDH,A0A140TAC7,A0A0G2K1S6	1.50931e-05		gamma-aminobutyric acid metabolic process	C9E895,PHGDH,ABAT	6.72e-07		integrin alphav-beta5 complex	A0A0G2JVZ6	0.0217133		Drug metabolism - cytochrome P450	G3V983,D3Z8I7,B6DYQ9,A9UMW1	1.71482e-05		Clinical course	A0A0A0MXZ8,C9E895,F1LNG8,PHGDH,ABAT,F8WFH8,Q3B8P4,D3ZLK9,A0A0G2K478,DDC,F1LX07,Q642B0,UFSP2,A0A0H2UHF5,D3ZGI8	0.000136541
D3Z8I7	glutathione S-transferase, theta 3 [Source:RGD Symbol;Acc:1562732]	Gstt3	1.02559	1.5e-05		nucleotide binding	CAMKV,CRYZ,D3ZT90,A0A0A0MXZ8,HSD17B8,PHGDH,A0A0G2K6E2,F8WFH8,D3ZLK9,A0A140TAC7,A0A0G2K478,A0A0G2K1S6,A0A0G2JZT0,DNM3	2.10637e-05		biological_process	Q6AZ33,G3V6T7,CAMKV,A0A0G2JXT3,NIT2,A0A0G2JSW3,CRYZ,CLYBL,FLOT2,D3Z8I7,D3ZT90,A0A0A0MXZ8,D4ADU2,KYAT3,HMGCS1,C9E895,HSD17B8,D3ZQD3,PHGDH,A0A0G2K6E2,A0A1K0FUA6,ABAT,F8WFH8,Q3B8P4,ALOX15,D3ZLK9,D4A0Z1,A0A0G2K8N3,PTGR2,G3V7V6,A0A140TAC7,B6DYQ9,TRPV2,A0A0G2K290,A0A0G2K478,M0R5J4,A0A0G2K1S6,A0A0G2JZT0,LHPP,DDC,HMGCS2,A9UMW1,A0A0G2K6H2,A0A0G2JVZ6,F1LX07,Q642B0,F1LRZ7,ASRGL1,IVD,UFSP2,FAS,A0A0H2UHF5,G3V…	8.36e-07		integrin complex	A0A0G2JVZ6,A0A0G2JVU1	0.0217133		Metabolism of xenobiotics by cytochrome P450	G3V983,D3Z8I7,B6DYQ9,A9UMW1	1.86987e-05		Abnormality of the musculature	D3ZT90,A0A0A0MXZ8,C9E895,F1LNG8,PHGDH,AHCY,A0A0G2K6E2,ABAT,F8WFH8,Q3B8P4,A0A0G2K478,DDC,F1LX07,Q642B0,FAS,A0A0H2UHF5,GCLC,F1MAR6,D3ZGI8,ACAT2	0.000204849
D3ZT90	glutaryl-CoA dehydrogenase [Source:RGD Symbol;Acc:1308829]	Gcdh	-0.770731	1.5e-05		nucleoside phosphate binding	CAMKV,CRYZ,D3ZT90,A0A0A0MXZ8,HSD17B8,PHGDH,A0A0G2K6E2,F8WFH8,D3ZLK9,A0A140TAC7,A0A0G2K478,A0A0G2K1S6,A0A0G2JZT0,DNM3	2.10637e-05		sulfur compound metabolic process	D3Z8I7,D3ZT90,D4ADU2,PHGDH,B6DYQ9,A9UMW1,A0A0G2K6H2,GCLC,MVD	9.77e-07		integrin alphav-beta3 complex	A0A0G2JVZ6	0.0217133		Cysteine and methionine metabolism	KYAT3,PHGDH,AHCY,GCLC	2.25803e-05		Abnormal nervous system morphology	D3ZT90,A0A0A0MXZ8,C9E895,F1LNG8,PHGDH,AHCY,ABAT,F8WFH8,Q3B8P4,D3ZLK9,A0A0G2K478,DDC,F1LX07,Q642B0,IVD,FAS,A0A0H2UHF5,GCLC,D3ZGI8,A0A0G2JWJ0	0.000246033
A0A0A0MXZ8	inosine monophosphate dehydrogenase 1 [Source:RGD Symbol;Acc:1311108]	Impdh1	-3.37703	1.84e-05		vitamin B6 binding	KYAT3,C9E895,ABAT,DDC	2.81776e-05		carboxylic acid biosynthetic process	C9E895,HSD17B8,PHGDH,ABAT,ALOX15,A0A140TAC7,F1LX07	9.95484e-06		alphav-beta3 integrin-HMGB1 complex	A0A0G2JVZ6	0.0217133		Fatty acid degradation	ALDH2,D3ZT90,A0A0G2JSI1,ACAT2	3.18739e-05		Nausea and vomiting	F1LNG8,PHGDH,A0A0G2K6E2,D3ZLK9,A0A0G2K478,HMGCS2,IVD,FAS	0.000246033
D4ADU2	solute carrier family 7 member 11 [Source:RGD Symbol;Acc:1309275]	Slc7a11	0.945648	4.23e-05		pyridoxal phosphate binding	KYAT3,C9E895,ABAT,DDC	2.81776e-05		organic acid biosynthetic process	C9E895,HSD17B8,PHGDH,ABAT,ALOX15,A0A140TAC7,F1LX07	1.21097e-05		cell surface	D4ADU2,D4A0Z1,TRPV2,A0A0G2K290,A0A0G2JVZ6,Q642B0,A0A0G2JVU1	0.0222352		Fluid shear stress and atherosclerosis	G3V983,D3Z8I7,B6DYQ9,A9UMW1,A0A0G2JVZ6	3.35409e-05		Abnormality of higher mental function	D3ZT90,A0A0A0MXZ8,C9E895,PHGDH,AHCY,A0A0G2K6E2,ABAT,Q3B8P4,D3ZLK9,A0A0G2K478,F1LX07,Q642B0,IVD,FAS,A0A0H2UHF5,GCLC,B2GUZ6,F1MAR6	0.000277082
KAT3	Kynurenine - oxoglutarate transaminase 3	Kyat3	-0.663155	4.47e-05		hydroxymethylglutaryl-CoA synthase activity	HMGCS1,HMGCS2	4.49089e-05		cellular amino acid catabolic process	ABAT,A0A0G2K6H2,ASRGL1,IVD,F1MAR6	2.35077e-05		uropod	FLOT2	0.0244811		Hepatocellular carcinoma	G3V983,D3Z8I7,A0A0G2K6E2,B6DYQ9,A9UMW1	5.89441e-05		Morphological central nervous system abnormality	D3ZT90,A0A0A0MXZ8,C9E895,F1LNG8,PHGDH,AHCY,ABAT,Q3B8P4,D3ZLK9,A0A0G2K478,DDC,F1LX07,Q642B0,IVD,FAS,A0A0H2UHF5,GCLC,D3ZGI8,A0A0G2JWJ0	0.000277082
HMCS1	Hydroxymethylglutaryl-CoA synthase, cytoplasmic	Hmgcs1	0.510494	0.000112632		transferase activity, transferring alkyl or aryl (other than methyl) groups	G3V983,D3Z8I7,B6DYQ9,A9UMW1	4.64826e-05		cellular modified amino acid metabolic process	D3Z8I7,D4ADU2,B6DYQ9,A9UMW1,A0A0G2K6H2,GCLC,G3V960	2.58227e-05		pigment granule	G3V6T7	0.0244811		Carbon metabolism	D3ZQD3,PHGDH,A0A0G2K1S6,ACAT2,A0A0G2JVG3	7.22601e-05		Hypoglycemia	D3ZT90,F1LNG8,A0A0G2K6E2,A0A0G2K478,HMGCS2,Q642B0	0.000277082
C9E895	glutamate decarboxylase 1 [Source:RGD Symbol;Acc:2652]	Gad1	0.869512	0.000116583		carbon-carbon lyase activity	CLYBL,C9E895,DDC,MVD	6.51992e-05		acidic amino acid transport	D4ADU2,ABAT,F1LX07,A0A0H2UHF5	5.9273e-05		protein complex involved in cell adhesion	A0A0G2JVZ6,A0A0G2JVU1	0.0244811		Lysine degradation	ALDH2,D3ZT90,A0A0G2JSI1,ACAT2	8.38524e-05		Abnormal muscle physiology	D3ZT90,A0A0A0MXZ8,C9E895,F1LNG8,PHGDH,AHCY,A0A0G2K6E2,ABAT,F8WFH8,Q3B8P4,A0A0G2K478,DDC,F1LX07,Q642B0,A0A0H2UHF5,F1MAR6,D3ZGI8,ACAT2	0.00031643
KACA	Ig kappa chain C region, A allele	None	-2.00243	0.000128173		oxidoreductase activity, acting on the CH-OH group of donors, NAD or NADP as acceptor	A0A0A0MXZ8,HSD17B8,PHGDH,A0A0G2K1S6	0.000229115		small molecule biosynthetic process	A0A0A0MXZ8,C9E895,HSD17B8,PHGDH,ABAT,ALOX15,A0A140TAC7	6.99143e-05		cell trailing edge	FLOT2	0.0244811		Arginine and proline metabolism	ALDH2,A0A0G2JSI1,F1MAR6,G3V960	8.7352e-05		Clinical modifier	A0A0A0MXZ8,C9E895,F1LNG8,PHGDH,ABAT,F8WFH8,Q3B8P4,D3ZLK9,A0A0G2K478,DDC,F1LX07,Q642B0,UFSP2,A0A0H2UHF5	0.000361691
DHB8	Estradiol 17-beta-dehydrogenase 8	Hsd17b8	0.797856	0.000148973		flavin adenine dinucleotide binding	D3ZT90,A0A0G2K6E2,A0A140TAC7,IVD	0.000229115		carboxylic acid catabolic process	D3ZT90,ABAT,A0A0G2K6H2,ASRGL1,IVD,F1MAR6	7.09534e-05		cell junction	CAMKV,FLOT2,C9E895,A0A0G2JZT0,DDC,A0A0G2JVZ6,Q642B0,A0A140TAA1,A0A0G2JVU1,MRPL46	0.0244811		African trypanosomiasis	A0A0G2JSW3,A0A1K0FUA6,FAS	0.000295985		Neurodevelopmental delay	A0A0A0MXZ8,C9E895,F1LNG8,PHGDH,AHCY,ABAT,Q3B8P4,DDC,F1LX07,Q642B0,IVD,A0A0H2UHF5,GCLC,F1MAR6,D3ZGI8,A0A0G2JWJ0,ACAT2	0.000404462
GLOD4	glyoxalase domain containing 4 [Source:RGD Symbol;Acc:1307010]	Glod4	-0.771955	0.000164446		transferase activity, transferring acyl groups	CLYBL,HMGCS1,A0A0G2K3E7,HMGCS2,TGM2,ACAT2	0.000327541		nucleotide metabolic process	D3ZT90,A0A0A0MXZ8,D3ZLK9,A0A0G2K478,M0R5J4,A0A0G2JZT0,F1LX07,MVD,A0A0G2JVG3	7.09534e-05		melanosome	G3V6T7	0.0244811		Pathways in cancer	G3V983,D3Z8I7,A0A0G2K6E2,B6DYQ9,A9UMW1,A0A0G2JVZ6,FAS	0.0003482		Abnormal blood glucose concentration	D3ZT90,F1LNG8,A0A0G2K6E2,A0A0G2K478,HMGCS2,Q642B0	0.000404462
D3ZQD3	oxoglutarate dehydrogenase-like [Source:RGD Symbol;Acc:1310916]	Ogdhl	-0.748651	0.000168549		biliverdin reductase (NADP+) activity	Q6AZ33	0.000401858		isoprenoid biosynthetic process	A0A0G2JXT3,HMGCS1,HMGCS2,MVD	7.09534e-05		flotillin complex	FLOT2	0.024982		Ferroptosis	D4ADU2,ALOX15,GCLC	0.000398011		Abnormal muscle tone	D3ZT90,A0A0A0MXZ8,C9E895,F1LNG8,PHGDH,AHCY,ABAT,Q3B8P4,A0A0G2K478,DDC,F1LX07,Q642B0,A0A0H2UHF5,F1MAR6,D3ZGI8,ACAT2	0.000535515
F1LNG8	mitochondrial inner membrane protein MPV17 [Source:RGD Symbol;Acc:1310512]	Mpv17	-0.702765	0.000263624		biliberdin reductase NAD+ activity	Q6AZ33	0.000401858		primary metabolic process	G3V6T7,CAMKV,A0A0G2JXT3,NIT2,FLOT2,D3ZT90,A0A0A0MXZ8,D4ADU2,KYAT3,HMGCS1,C9E895,HSD17B8,D3ZQD3,PHGDH,ABAT,F8WFH8,Q3B8P4,ALOX15,D3ZLK9,D4A0Z1,A0A0G2K8N3,PTGR2,G3V7V6,A0A140TAC7,A0A0G2K478,M0R5J4,A0A0G2JZT0,DDC,HMGCS2,A0A0G2K6H2,A0A0G2JVZ6,F1LX07,ASRGL1,IVD,UFSP2,GCLC,TGM2,F1MAR6,A0A0G2JVU1,D3ZGI8,A0A0G2JWJ0,MVD,D3Z955,A0A0G2JVG3,RNF141	7.09534e-05		presynapse	FLOT2,C9E895,DDC,Q642B0	0.024982		Selenocompound metabolism	KYAT3,A0A0G2K6E2	0.000444401		Abnormal circulating carboxylic acid concentration	D3ZT90,PHGDH,AHCY,A0A0G2K478,F1MAR6,D3ZGI8	0.000669414
SERA	D-3-phosphoglycerate dehydrogenase	Phgdh	-0.693327	0.000285893		carboxy-lyase activity	C9E895,DDC,MVD	0.000572512		nucleoside phosphate metabolic process	D3ZT90,A0A0A0MXZ8,D3ZLK9,A0A0G2K478,M0R5J4,A0A0G2JZT0,F1LX07,MVD,A0A0G2JVG3	7.17402e-05		membrane-bounded organelle	G3V6T7,CLYBL,FLOT2,D3ZT90,A0A0A0MXZ8,D4ADU2,HSD17B8,A0A0G2K6E2,ABAT,F8WFH8,Q3B8P4,D3ZLK9,A0A0G2K8N3,G3V7V6,A0A140TAC7,A0A0G2K478,M0RBX6,LHPP,DDC,Q06C60,A0A0G2K6H2,F1LX07,UFSP2,B2GUZ6,TGM2,F1MAR6,A0A140TAA1,Q5XIG9,D3ZGI8,D3ZNK1,A0A0G2JWJ0,D3ZY50,MRPL46,CSRP1,A0A0G2JVG3	0.024982		PPAR signaling pathway	HMGCS1,A0A0G2K1S6,HMGCS2	0.00158172		Chorea	D3ZT90,Q3B8P4,D3ZLK9,DDC,D3ZGI8,ACAT2,G3V960	0.000669414
SAHH	Adenosylhomocysteinase	Ahcy	-0.4221	0.000366501		biliverdin reductase (NAD(P)+) activity	Q6AZ33	0.000750134		small molecule catabolic process	D3ZT90,ABAT,A0A0G2K6H2,F1LX07,ASRGL1,IVD,F1MAR6	7.17402e-05		outer membrane	G3V7V6,B2GUZ6,D3ZNK1	0.024982		Cocaine addiction	DDC,GRM2,PPP1R1B	0.00158172		Abnormality of the musculoskeletal system	D3ZT90,A0A0A0MXZ8,C9E895,F1LNG8,PHGDH,AHCY,A0A0G2K6E2,ABAT,F8WFH8,Q3B8P4,A0A0G2K478,DDC,F1LX07,Q642B0,UFSP2,FAS,A0A0H2UHF5,GCLC,F1MAR6,D3ZGI8,A0A0G2JWJ0,ACAT2	0.000695395
A0A0G2K6E2	thioredoxin reductase 2 [Source:RGD Symbol;Acc:61960]	Txnrd2	0.696614	0.000763375		oxygen carrier activity	A0A0G2JSW3,A0A1K0FUA6	0.000870252		cellular lipid metabolic process	A0A0G2JXT3,D3ZT90,HMGCS1,HSD17B8,ALOX15,PTGR2,G3V7V6,HMGCS2,IVD,A0A0G2JVU1,MVD,G3V9W5	7.96051e-05		endoplasmic reticulum lumen	G3V6T7	0.024982		Histidine metabolism	ALDH2,A0A0G2JSI1	0.00170447		Epileptic spasm	D3ZT90,C9E895,PHGDH,Q3B8P4	0.0010128
A0A1K0FUA6	hemoglobin, beta adult s chain [Source:RGD Symbol;Acc:1597422]	Hbb-bs	0.971158	0.000881335		extracellular matrix protein binding	A0A0G2JVZ6,A0A0G2JVU1	0.00115542		organic acid catabolic process	D3ZT90,ABAT,A0A0G2K6H2,ASRGL1,IVD,F1MAR6	7.96051e-05		organelle outer membrane	G3V7V6,B2GUZ6,D3ZNK1	0.024982		Biosynthesis of cofactors	ALDH2,A0A140TAC7,GCLC,A0A0G2JVG3	0.00191761		Hypotonia	D3ZT90,A0A0A0MXZ8,C9E895,F1LNG8,AHCY,ABAT,Q3B8P4,A0A0G2K478,DDC,F1LX07,Q642B0,A0A0H2UHF5,F1MAR6,ACAT2,M0R544,G3V960	0.0010128
	hemoglobin subunit beta-2 [Source:RGD Symbol;Acc:9218369]	LOC103694857				NAD binding	HSD17B8,PHGDH,A0A0G2K1S6	0.00115542		purine ribonucleotide metabolic process	D3ZT90,A0A0A0MXZ8,A0A0G2K478,M0R5J4,A0A0G2JZT0,F1LX07,MVD,A0A0G2JVG3	7.96051e-05		integrin alphav-beta6 complex	A0A0G2JVZ6	0.024982		Glycolysis / Gluconeogenesis	ALDH2,A0A0G2JSI1,A0A0G2JVG3	0.00191761		Abnormality of the digestive system	Q6AZ33,D3ZT90,C9E895,F1LNG8,PHGDH,AHCY,A0A0G2K6E2,Q3B8P4,D3ZLK9,A0A0G2K478,DDC,HMGCS2,Q642B0,IVD,FAS,GCLC,D3ZGI8,A0A0G2JWJ0	0.0010128
	beta globin minor gene [Source:RGD Symbol;Acc:2290038]	LOC100134871				oxidoreductase activity, acting on the aldehyde or oxo group of donors	ALDH2,D3ZQD3,A0A0G2JSI1	0.00115542		isoprenoid metabolic process	A0A0G2JXT3,HMGCS1,G3V7V6,HMGCS2,MVD	0.000101476		anchored component of plasma membrane	FLOT2,Q642B0	0.0269136		Malaria	A0A0G2JSW3,A0A1K0FUA6	0.00335009		Age of death	C9E895,PHGDH,ABAT,D3ZLK9,Q642B0,D3ZGI8	0.00142602
GABT	4-aminobutyrate aminotransferase, mitochondrial	Abat	0.322287	0.000897934		organic acid binding	C9E895,A0A1K0FUA6,A0A0G2K8N3	0.00120432		ribonucleotide metabolic process	D3ZT90,A0A0A0MXZ8,A0A0G2K478,M0R5J4,A0A0G2JZT0,F1LX07,MVD,A0A0G2JVG3	0.00010691		synapse	CAMKV,FLOT2,C9E895,A0A0G2JZT0,DDC,Q642B0,A0A140TAA1	0.0269136		Porphyrin and chlorophyll metabolism	Q6AZ33	0.00357805		Mortality/Aging	C9E895,PHGDH,ABAT,D3ZLK9,Q642B0,D3ZGI8	0.00142602
F8WFH8	tryptophanyl-tRNA synthetase 1 [Source:RGD Symbol;Acc:1308278]	Wars1	0.700088	0.0011803		cation binding	Q6AZ33,A0A0G2JSW3,CRYZ,CLYBL,A0A0A0MXZ8,D3ZQD3,A0A1K0FUA6,ABAT,ALOX15,A0A0G2K8N3,M0R5J4,A0A0G2K1S6,F1LX07,B2GUZ6,TGM2,CSRP1,D3Z955,A0A0G2JVG3	0.00138494		purine nucleotide metabolic process	D3ZT90,A0A0A0MXZ8,A0A0G2K478,M0R5J4,A0A0G2JZT0,F1LX07,MVD,A0A0G2JVG3	0.00010691		glutamate-cysteine ligase complex	GCLC	0.0269136		Tyrosine metabolism	DDC,A0A0G2K6H2	0.00608657		Abnormality of the cerebral white matter	D3ZT90,C9E895,PHGDH,AHCY,ABAT,Q3B8P4,D3ZLK9	0.00144567
Q3B8P4	decapping enzyme, scavenger [Source:RGD Symbol;Acc:628887]	Dcps	-0.758482	0.00121826		oxidoreductase activity, acting on the CH-CH group of donors, NAD or NADP as acceptor	Q6AZ33,PTGR2	0.00138494		gamma-aminobutyric acid biosynthetic process	C9E895,ABAT	0.00010691		intracellular membrane-bounded organelle	G3V6T7,CLYBL,FLOT2,D3ZT90,A0A0A0MXZ8,D4ADU2,HSD17B8,A0A0G2K6E2,ABAT,F8WFH8,Q3B8P4,D3ZLK9,A0A0G2K8N3,G3V7V6,A0A0G2K478,M0RBX6,LHPP,Q06C60,A0A0G2K6H2,F1LX07,UFSP2,B2GUZ6,TGM2,F1MAR6,A0A140TAA1,Q5XIG9,D3ZGI8,D3ZNK1,A0A0G2JWJ0,D3ZY50,MRPL46,CSRP1,A0A0G2JVG3	0.0296534		Regulation of actin cytoskeleton	A0A0G2JVZ6,A0A0G2JVU1,A0A0G2JWJ0,G3V9W5	0.00925978		Green urine	Q6AZ33	0.00144567
LOX15	Polyunsaturated fatty acid lipoxygenase ALOX15	Alox15	-2.53287	0.00173854		acyl-CoA dehydrogenase activity	D3ZT90,IVD	0.00151773		ribose phosphate metabolic process	D3ZT90,A0A0A0MXZ8,A0A0G2K478,M0R5J4,A0A0G2JZT0,F1LX07,MVD,A0A0G2JVG3	0.000108299		intrinsic component of presynaptic active zone membrane	FLOT2	0.0296534		Glycerolipid metabolism	ALDH2,A0A0G2JSI1	0.00925978		Peripheral neuropathy	D3ZT90,F1LNG8,AHCY,F8WFH8,A0A0G2K478,FAS,A0A0H2UHF5,GCLC	0.00150905
D3ZLK9	NAD(P)HX dehydratase [Source:RGD Symbol;Acc:1562691]	Naxd	-0.594501	0.00189929		oxygen binding	A0A0G2JSW3,A0A1K0FUA6	0.00165975		cellular amino acid biosynthetic process	C9E895,PHGDH,ABAT,F1LX07	0.000108299		alphav-beta3 integrin-IGF-1-IGF1R complex	A0A0G2JVZ6	0.0308038		Starch and sucrose metabolism	D3Z955,M0R544	0.00934125		Pediatric onset	A0A0A0MXZ8,C9E895,F1LNG8,F8WFH8,DDC,F1LX07,UFSP2,A0A0H2UHF5	0.00156211
D4A0Z1	tetraspanin 14 [Source:RGD Symbol;Acc:1305714]	Tspan14	-1.70859	0.00197116		omega-amidase activity	NIT2	0.0016878		nucleobase-containing small molecule metabolic process	D3ZT90,A0A0A0MXZ8,D3ZLK9,A0A0G2K478,M0R5J4,A0A0G2JZT0,F1LX07,MVD,A0A0G2JVG3	0.000125402		dendrite cytoplasm	FLOT2	0.0308038		GABAergic synapse	C9E895,ABAT	0.00993003		Abnormality of acid-base homeostasis	D3ZT90,F1LNG8,A0A0G2K478,IVD,A0A0H2UHF5,D3ZGI8,ACAT2	0.00158699
A0A0G2K8N3	prolyl 3-hydroxylase 2 [Source:RGD Symbol;Acc:1304568]	P3h2	0.341022	0.00335391		transaminase activity	KYAT3,ABAT	0.00184809		dicarboxylic acid metabolic process	NIT2,D4ADU2,A0A0G2K1S6,F1LX07	0.000127247		intrinsic component of presynaptic membrane	FLOT2,Q642B0	0.0308038		Propanoate metabolism	ABAT,ACAT2	0.00993003		Abnormality of urine homeostasis	Q6AZ33,D3ZT90,A0A0G2K6E2,A0A0G2K478,IVD,A0A0H2UHF5,GCLC,F1MAR6	0.0016572
PTGR2	prostaglandin reductase 2 [Source:RGD Symbol;Acc:1310518]	Ptgr2	0.354887	0.00335391		transferase activity, transferring nitrogenous groups	KYAT3,ABAT	0.00212206		purine-containing compound metabolic process	D3ZT90,A0A0A0MXZ8,A0A0G2K478,M0R5J4,A0A0G2JZT0,F1LX07,MVD,A0A0G2JVG3	0.000147105		glutamatergic synapse	CAMKV,FLOT2	0.0308038		Pantothenate and CoA biosynthesis	ALDH2	0.0129349		Abnormality of the cerebral subcortex	D3ZT90,C9E895,PHGDH,AHCY,ABAT,Q3B8P4,D3ZLK9	0.00239281
G3V7V6	retinol saturase [Source:RGD Symbol;Acc:628802]	Retsat	1.93186	0.00420963		metal ion binding	Q6AZ33,A0A0G2JSW3,CRYZ,CLYBL,A0A0A0MXZ8,A0A1K0FUA6,ABAT,ALOX15,A0A0G2K8N3,M0R5J4,A0A0G2K1S6,F1LX07,B2GUZ6,TGM2,CSRP1,D3Z955,A0A0G2JVG3	0.0025886		dicarboxylic acid transport	D4ADU2,ABAT,F1LX07,A0A0H2UHF5	0.000236746		retromer, cargo-selective complex	VPS26A	0.0308038		Sulfur metabolism	F1LRJ9	0.013034		Onset	A0A0A0MXZ8,C9E895,F1LNG8,F8WFH8,Q3B8P4,A0A0G2K478,DDC,F1LX07,UFSP2,A0A0H2UHF5	0.00265384
A0A140TAC7	gulonolactone (L-) oxidase [Source:RGD Symbol;Acc:620701]	Gulo	0.343832	0.00428944		protein binding	A0A0G2JXT3,G3V983,CRYZ,FLOT2,F1LRJ9,D3Z8I7,HMGCS1,C9E895,A0A1K0FUA6,ABAT,F8WFH8,Q3B8P4,ALOX15,D4A0Z1,A0A0G2K8N3,B6DYQ9,TRPV2,A0A0G2K290,A0A0G2K1S6,M0RBX6,LHPP,DDC,A9UMW1,A0A0G2K6H2,A0A0G2JVZ6,F1LX07	0.00268783		organophosphate metabolic process	D3ZT90,A0A0A0MXZ8,ALOX15,D3ZLK9,A0A0G2K478,M0R5J4,A0A0G2JZT0,F1LX07,MVD,A0A0G2JVG3,G3V9W5	0.000266157		mitochondrial envelope	HSD17B8,F1LX07,B2GUZ6,Q5XIG9,D3ZNK1	0.0308038		Thyroid hormone synthesis	G3V6T7	0.0138038		Abnormal myelination	D3ZT90,F1LNG8,PHGDH,AHCY,ABAT,F1LX07,A0A0H2UHF5	0.00265384
A0A0G2JSI1	aldehyde dehydrogenase 9 family, member A1 [Source:RGD Symbol;Acc:68409]	Aldh9a1	0.403538	0.0043367		(S)-citramalyl-CoA lyase activity	CLYBL	0.0026907		L-glutamate transmembrane transport	D4ADU2,F1LX07,A0A0H2UHF5	0.000270948		acrosomal membrane	FLOT2	0.0308038		Purine metabolism	A0A0A0MXZ8,A0A0G2K478,A0A0G2JVG3	0.0138038		Abnormal reflex	A0A0A0MXZ8,C9E895,F1LNG8,ABAT,F8WFH8,A0A0G2K478,DDC,F1LX07,FAS,GCLC	0.00297739
B6DYQ9	glutathione S-transferase, theta 2 [Source:RGD Symbol;Acc:69362]	Gstt2	-0.46881	0.00434715		malate synthase activity	CLYBL	0.0026907		nitrogen compound metabolic process	Q6AZ33,G3V6T7,CAMKV,A0A0G2JXT3,NIT2,CLYBL,FLOT2,D3Z8I7,D3ZT90,A0A0A0MXZ8,D4ADU2,KYAT3,C9E895,PHGDH,ABAT,F8WFH8,Q3B8P4,D3ZLK9,D4A0Z1,A0A0G2K8N3,B6DYQ9,A0A0G2K478,M0R5J4,A0A0G2JZT0,DDC,A9UMW1,A0A0G2K6H2,A0A0G2JVZ6,F1LX07,ASRGL1,IVD,UFSP2,GCLC,TGM2,F1MAR6,A0A0G2JVU1,D3ZGI8,A0A0G2JWJ0,MVD,A0A0G2JVG3,RNF141,GGACT	0.000332853		growth cone membrane	TRPV2	0.032177		Type I diabetes mellitus	C9E895,FAS	0.0177385		Hyperreflexia	A0A0A0MXZ8,C9E895,ABAT,A0A0G2K478,DDC,F1LX07,FAS,GCLC	0.00307585
TRPV2	transient receptor potential cation channel, subfamily V, member 2 [Source:RGD Symbol;Acc:3965]	Trpv2	-0.569651	0.00482024		glutaryl-CoA dehydrogenase activity	D3ZT90	0.00359107		catabolic process	Q6AZ33,CRYZ,D3ZT90,A0A1K0FUA6,ABAT,Q3B8P4,M0R5J4,A0A0G2JZT0,A0A0G2K6H2,F1LX07,ASRGL1,IVD,GCLC,F1MAR6,A0A0G2JVG3,GGACT,G3V9W5,M0R544	0.000433166		presynaptic active zone membrane	FLOT2	0.0331686		Glycine, serine and threonine metabolism	PHGDH,G3V960	0.0179582		Abnormal glucose homeostasis	D3ZT90,A0A0A0MXZ8,F1LNG8,A0A0G2K6E2,A0A0G2K478,HMGCS2,Q642B0	0.00311171
A0A0G2K290	Ig-like domain-containing protein	AABR07065699.4/Na - Uniprot	1.18939	0.00615923		NADPH:quinone reductase activity	CRYZ	0.00413339		water-soluble vitamin metabolic process	CLYBL,A0A140TAC7,GCLC	0.000739355		plasma membrane bounded cell projection	FLOT2,D4ADU2,C9E895,ABAT,TRPV2,DDC,A0A0G2JVZ6,A0A0H2UHF5,A0A140TAA1	0.0343783		Taurine and hypotaurine metabolism	C9E895	0.0197353		Death in childhood	C9E895,ABAT,D3ZGI8	0.0033759
A0A0G2K478	deoxyguanosine kinase [Source:RGD Symbol;Acc:1304799]	Dguok	-1.16235	0.00615923		kynurenine-glyoxylate transaminase activity	KYAT3	0.00413339		lipid metabolic process	A0A0G2JXT3,D3ZT90,HMGCS1,HSD17B8,ALOX15,PTGR2,G3V7V6,HMGCS2,IVD,A0A0G2JVU1,MVD,G3V9W5	0.000894537		intrinsic component of plasma membrane	FLOT2,D4A0Z1,A0A0G2JZT0,A0A0G2JVZ6,Q642B0,TGM2,A0A0G2JVU1	0.0362774		Fatty acid metabolism	HSD17B8,ACAT2	0.0250231		Abnormality of the metencephalon	A0A0A0MXZ8,C9E895,PHGDH,AHCY,ABAT,Q642B0,A0A0H2UHF5,D3ZGI8,A0A0G2JWJ0	0.00384381
M0R5J4	Uncharacterised Protein - Uniprot	AABR07052523.1/Na - Uniprot	0.33534	0.00627448		protein disulfide isomerase activity	G3V6T7	0.00551885		fatty acid transmembrane transport	D4ADU2,F1LX07,A0A0H2UHF5	0.00111217		haptoglobin-hemoglobin complex	A0A1K0FUA6	0.0363588		Protein processing in endoplasmic reticulum	G3V6T7	0.0273365		Reduced consciousness/confusion	D3ZT90,A0A0G2K6E2,ABAT,D3ZLK9,IVD,FAS	0.00384381
A0A0G2K1S6	malic enzyme 1 [Source:RGD Symbol;Acc:3074]	Me1	0.36448	0.00730614		phosphoglycerate dehydrogenase activity	PHGDH	0.00551885		asparagine metabolic process	NIT2,ASRGL1	0.00115469		inhibitory synapse	C9E895	0.0367708		Human papillomavirus infection	A0A0G2JVZ6,FAS,A0A0G2JVU1,A0A0G2JVG3	0.0273365		Dystonia	D3ZT90,C9E895,F1LNG8,Q3B8P4,D3ZLK9,DDC	0.00384381
A0A0G2JZT0	purinergic receptor P2X 7 [Source:RGD Symbol;Acc:3241]	P2rx7	-1.34678	0.00810475		methanethiol oxidase activity	F1LRJ9	0.00551885		aspartate family amino acid metabolic process	NIT2,PHGDH,ASRGL1	0.00117135		tetraspanin-enriched microdomain	D4A0Z1	0.0377264		Cell adhesion molecules	A0A0G2JVZ6,A0A0G2JVU1,VCAN	0.0273365		Abnormal cerebellum morphology	A0A0A0MXZ8,C9E895,PHGDH,AHCY,ABAT,Q642B0,A0A0H2UHF5,D3ZGI8,A0A0G2JWJ0	0.00384381
M0RBX6	Histone H3	AABR07027811.2/Na - Uniprot	-2.73438	0.00810475		intramolecular oxidoreductase activity, transposing S-S bonds	G3V6T7	0.00551885		glutamate homeostasis	D4ADU2,GRM2	0.00131711		cell projection	FLOT2,D4ADU2,C9E895,ABAT,TRPV2,DDC,A0A0G2JVZ6,A0A0H2UHF5,A0A140TAA1	0.0378249		Focal adhesion	A0A0G2JVZ6,A0A0G2JVU1,A0A0G2JWJ0	0.028951		Abnormality of hindbrain morphology	A0A0A0MXZ8,C9E895,PHGDH,AHCY,ABAT,Q642B0,A0A0H2UHF5,D3ZGI8,A0A0G2JWJ0	0.00384381
E9PTK4	threonine synthase-like 1 [Source:RGD Symbol;Acc:1564213]	Thnsl1	0.557094	0.00810475		succinate-semialdehyde dehydrogenase binding	ABAT	0.00572471		L-ascorbic acid metabolic process	A0A140TAC7,GCLC	0.00131711		cell cortex	FLOT2,C9E895	0.0378566		Proteoglycans in cancer	A0A0G2JVZ6,FAS,A0A0G2JWJ0	0.0292603		Ataxia	D3ZT90,F1LNG8,D3ZLK9,A0A0G2K478,FAS,A0A0H2UHF5,GCLC,B2GUZ6,F1MAR6	0.00384499
LHPP	phospholysine phosphohistidine inorganic pyrophosphate phosphatase [Source:RGD Symbol;Acc:1359187]	Lhpp	-0.269895	0.00810475		4-aminobutyrate transaminase activity	ABAT	0.00572471		organic hydroxy compound metabolic process	D4ADU2,ABAT,ALOX15,G3V7V6,DDC,F1LX07	0.00162281		envelope	HSD17B8,G3V7V6,F1LX07,B2GUZ6,Q5XIG9,D3ZNK1	0.0425449		Arrhythmogenic right ventricular cardiomyopathy	A0A0G2JVZ6,A0A0G2JVU1	0.0292603		Aminoaciduria	A0A0G2K478,IVD,GCLC,F1MAR6	0.00414102
DDC	dopa decarboxylase [Source:RGD Symbol;Acc:2494]	Ddc	-0.872034	0.00819868		(S)-3-amino-2-methylpropionate transaminase activity	ABAT	0.00572471		lipid transport	D4ADU2,ABAT,A0A0G2JZT0,A0A0G2JVZ6,F1LX07,A0A0H2UHF5	0.00166024		neuron projection	FLOT2,C9E895,ABAT,TRPV2,DDC,A0A140TAA1,GRM2	0.0425449		Fatty acid biosynthesis	HSD17B8	0.0292603		Abnormality of the liver	Q6AZ33,D3ZT90,F1LNG8,AHCY,A0A0G2K478,HMGCS2,Q642B0,FAS,GCLC	0.00417723
A0A0G2K3E7	probable N-acetyltransferase CML1 [Source:RGD Symbol;Acc:9097619]	LOC103690120	0.71583	0.00904649		4-aminobutyrate:2-oxoglutarate transaminase activity	ABAT	0.00572471		carbohydrate catabolic process	M0R5J4,A0A0G2JZT0,F1LX07,A0A0G2JVG3,M0R544	0.00166024		organelle envelope	HSD17B8,G3V7V6,F1LX07,B2GUZ6,Q5XIG9,D3ZNK1	0.0425449		Serotonergic synapse	ALOX15,DDC	0.0337165		Diarrhea	F1LNG8,A0A0G2K6E2,D3ZLK9,DDC,HMGCS2	0.00417723
DYN3	Dynamin-3	Dnm3	-0.369659	0.00931627		IMP dehydrogenase activity	A0A0A0MXZ8	0.00618861		apoptotic cell clearance	ALOX15,A0A0G2JVZ6,TGM2	0.00166024		organelle	G3V6T7,NIT2,CLYBL,FLOT2,D3ZT90,A0A0A0MXZ8,D4ADU2,HSD17B8,A0A0G2K6E2,ABAT,F8WFH8,Q3B8P4,ALOX15,D3ZLK9,A0A0G2K8N3,G3V7V6,A0A140TAC7,A0A0G2K478,M0RBX6,LHPP,DDC,Q06C60,A0A0G2K6H2,F1LX07,F1LRZ7,UFSP2,B2GUZ6,TGM2,F1MAR6,A0A140TAA1,Q5XIG9,D3ZGI8,D3ZNK1,A0A0G2JWJ0,D3ZY50,MRPL46,CSRP1,A0A0G2JVG3	0.0429842		Amphetamine addiction	DDC,PPP1R1B	0.0368488		Motor seizure	D3ZT90,C9E895,PHGDH,Q3B8P4	0.00457711
HMCS2	Hydroxymethylglutaryl-CoA synthase, mitochondrial	Hmgcs2	0.480384	0.00950399		ADP-dependent NAD(P)H-hydrate dehydratase activity	D3ZLK9	0.00618861		amino acid transport	D4ADU2,ABAT,F1LX07,A0A0H2UHF5	0.00175668		phosphopyruvate hydratase complex	M0R5J4	0.0429842		Biosynthesis of amino acids	PHGDH,A0A0G2JVG3	0.0368488		Abnormality of the urinary system physiology	Q6AZ33,D3ZT90,A0A0G2K6E2,A0A0G2K478,IVD,FAS,A0A0H2UHF5,GCLC,F1MAR6	0.00523269
A9UMW1	glutathione S-transferase alpha 4 [Source:RGD Symbol;Acc:1309970]	Gsta4	0.618741	0.00955665		ATP-dependent NAD(P)H-hydrate dehydratase activity	D3ZLK9	0.00618861		tetrapyrrole metabolic process	Q6AZ33,CLYBL	0.00185354		anchored component of membrane	FLOT2,Q642B0	0.0442947		ECM-receptor interaction	A0A0G2JVZ6,A0A0G2JVU1	0.0368488		Abnormal circulating amino acid concentration	PHGDH,AHCY,F1MAR6,D3ZGI8	0.00548867
Q06C60	bolA family member 1 [Source:RGD Symbol;Acc:1310586]	Bola1	-0.689914	0.0101791		carboxylic acid binding	C9E895,A0A0G2K8N3,DDC	0.00640637		organophosphate biosynthetic process	D3ZT90,A0A0A0MXZ8,ALOX15,A0A0G2K478,F1LX07,MVD,G3V9W5	0.00190618		SAM complex	D3ZNK1	0.0442947		Hypertrophic cardiomyopathy	A0A0G2JVZ6,A0A0G2JVU1	0.0383016		Spastic diplegia	D3ZT90,C9E895	0.00548867
A0A0G2K6H2	glutathione S-transferase zeta 1 [Source:RGD Symbol;Acc:1589363]	Gstz1	-0.50404	0.010448		cysteine-S-conjugate beta-lyase activity	KYAT3	0.00653174		organic substance catabolic process	Q6AZ33,D3ZT90,ABAT,Q3B8P4,M0R5J4,A0A0G2JZT0,A0A0G2K6H2,F1LX07,ASRGL1,IVD,GCLC,F1MAR6,A0A0G2JVG3,GGACT,M0R544	0.002069		intracellular organelle	G3V6T7,NIT2,CLYBL,FLOT2,D3ZT90,A0A0A0MXZ8,D4ADU2,HSD17B8,A0A0G2K6E2,ABAT,F8WFH8,Q3B8P4,ALOX15,D3ZLK9,A0A0G2K8N3,G3V7V6,A0A0G2K478,M0RBX6,LHPP,Q06C60,A0A0G2K6H2,F1LX07,F1LRZ7,UFSP2,B2GUZ6,TGM2,F1MAR6,A0A140TAA1,Q5XIG9,D3ZGI8,D3ZNK1,A0A0G2JWJ0,D3ZY50,MRPL46,CSRP1,A0A0G2JVG3	0.0446933		Dilated cardiomyopathy	A0A0G2JVZ6,A0A0G2JVU1	0.0393144		Abnormality of the integument	ALDH2,A0A0A0MXZ8,C9E895,F1LNG8,PHGDH,AHCY,A0A0G2K6E2,Q3B8P4,D3ZLK9,A0A0G2K478,DDC,Q642B0,FAS,GCLC	0.00548867
A0A0G2JVZ6	integrin subunit alpha V [Source:RGD Symbol;Acc:1310613]	Itgav	0.460512	0.0110332		L-gulonolactone oxidase activity	A0A140TAC7	0.0065781		oxygen transport	A0A0G2JSW3,A0A1K0FUA6	0.00230819		presynaptic membrane	FLOT2,Q642B0	0.0470137		Influenza A	A0A0G2JXT3	0.0435517		Facial flushing after alcohol intake	ALDH2	0.00560981
F1LX07	solute carrier family 25 member 12 [Source:RGD Symbol;Acc:1305181]	Slc25a12	0.2941	0.0110332		all-trans-retinol 13,14-reductase activity	G3V7V6	0.0065781		heme catabolic process	Q6AZ33	0.00245065		neurofilament	F1LRZ7	0.047243		Citrate cycle (TCA cycle)	D3ZQD3	0.0461081		Acidosis	D3ZT90,F1LNG8,A0A0G2K478,IVD,D3ZGI8,ACAT2	0.00560981
Q642B0	glypican 4 [Source:RGD Symbol;Acc:1359399]	Gpc4	0.677665	0.0116345		D-arabinono-1,4-lactone oxidase activity	A0A140TAC7	0.0065781		pigment catabolic process	Q6AZ33	0.00245065		axon	C9E895,TRPV2,DDC,A0A140TAA1	0.0499832		NOD-like receptor signaling pathway	TRPV2,A0A0G2JZT0	0.0495312		Reduced acetaldehyde dehydrogenase level	ALDH2	0.00560981
F1LRZ7	neurofilament heavy [Source:RGD Symbol;Acc:3159]	Nefh	0.465485	0.0116345		molecular carrier activity	A0A0G2JSW3,A0A1K0FUA6	0.00671568		carbohydrate metabolic process	A0A140TAC7,M0R5J4,A0A0G2JZT0,F1LX07,GCLC,D3Z955,A0A0G2JVG3,M0R544	0.00246787		tubular endosome	VPS26A	0.0501667		Huntington disease	A0A0H2UHF5,G3V9P0,TGM2	0.050359		Peripheral axonal neuropathy	F1LNG8,F8WFH8,A0A0G2K478,A0A0H2UHF5	0.00560981
ASGL1	Isoaspartyl peptidase/L-asparaginase	Asrgl1	0.313031	0.0119454		glutamate decarboxylase activity	C9E895	0.00671568		response to toxic substance	D4ADU2,A0A0G2K6E2,A0A1K0FUA6,DDC	0.00246787		nuclear outer membrane	G3V7V6	0.0516208		Phenylalanine metabolism	DDC	0.0572785		Abdominal symptom	D3ZT90,F1LNG8,PHGDH,A0A0G2K6E2,Q3B8P4,D3ZLK9,A0A0G2K478,DDC,HMGCS2,IVD,FAS	0.0061762
IVD	isovaleryl-CoA dehydrogenase [Source:RGD Symbol;Acc:2936]	Ivd	0.329409	0.0123195		NADH binding	HSD17B8	0.00681647		monocarboxylic acid transport	D4ADU2,ABAT,F1LX07,A0A0H2UHF5	0.00246873		lamellipodium membrane	A0A0G2JVZ6	0.0542322		Human T-cell leukemia virus 1 infection	A0A0G2JXT3	0.0580658		Athetosis	D3ZT90,PHGDH,G3V960	0.00663858
UFSP2	UFM1-specific peptidase 2 [Source:RGD Symbol;Acc:1311161]	Ufsp2	1.61398	0.0124977		deoxyguanosine kinase activity	A0A0G2K478	0.00681647		amino acid homeostasis	D4ADU2,GRM2	0.00251226		PTW/PP1 phosphatase complex	A0A0G2JWJ0	0.0550903		Necroptosis	ALOX15,FAS	0.0604212		Abnormality of coordination	D3ZT90,F1LNG8,D3ZLK9,A0A0G2K478,FAS,A0A0H2UHF5,GCLC,B2GUZ6,F1MAR6	0.00678608
FAS	Fas cell surface death receptor [Source:RGD Symbol;Acc:619831]	Fas	0.386707	0.0127608		3-oxoacyl-[acyl-carrier-protein] reductase (NADH) activity	HSD17B8	0.00681647		purine ribonucleotide biosynthetic process	D3ZT90,A0A0A0MXZ8,A0A0G2K478,F1LX07	0.00251226		mitochondrial matrix	HSD17B8,ABAT	0.0550903		Linoleic acid metabolism	ALOX15	0.0718152		Abnormality of digestive system physiology	Q6AZ33,D3ZT90,F1LNG8,PHGDH,A0A0G2K6E2,Q3B8P4,D3ZLK9,A0A0G2K478,DDC,HMGCS2,IVD,FAS	0.00691063
A0A0H2UHF5	potassium inwardly-rectifying channel, subfamily J, member 10 [Source:RGD Symbol;Acc:61822]	Kcnj10	0.47448	0.0136469		oxidoreductase activity, acting on a sulfur group of donors	F1LRJ9,A0A0G2K6E2	0.00681647		glutamine metabolic process	NIT2,PHGDH	0.00257108		filopodium membrane	A0A0G2JVZ6	0.0576628		Endocytosis	DNM3,HSPA1A,VPS26A	0.072676		CNS hypomyelination	PHGDH,AHCY,F1LX07	0.00717892
G3V9P0	proteasome 26S subunit, non-ATPase 9 [Source:RGD Symbol;Acc:621110]	Psmd9	-0.344747	0.0137358		aromatic-L-amino-acid decarboxylase activity	DDC	0.00770686		lipid localization	D4ADU2,ABAT,A0A0G2JZT0,A0A0G2JVZ6,F1LX07,A0A0H2UHF5	0.00261849		microvillus membrane	A0A0G2JVZ6	0.0607154		Aminoacyl-tRNA biosynthesis	F8WFH8	0.0759539		Abnormal circulating metabolite concentration	D3ZT90,F1LNG8,PHGDH,AHCY,A0A0G2K6E2,A0A0G2K478,A0A0H2UHF5,F1MAR6,D3ZGI8,ACAT2	0.00812789
GSH1	Glutamate - cysteine ligase catalytic subunit	Gclc	-0.450167	0.0150727		L-dopa decarboxylase activity	DDC	0.00770686		L-alpha-amino acid transmembrane transport	D4ADU2,F1LX07,A0A0H2UHF5	0.00268655		side of membrane	ALOX15,A0A0G2K290,A0A0G2JVZ6,Q642B0	0.0607154		Steroid hormone biosynthesis	HSD17B8	0.0791943		Visceromegaly	D3ZT90,F1LNG8,A0A0G2K478,HMGCS2,Q642B0,FAS,GCLC	0.00836775
B2GUZ6	reticulon 4 interacting protein 1 [Source:RGD Symbol;Acc:1563384]	Rtn4ip1	0.747901	0.0155425		selenium binding	F1LRJ9	0.00781159		neurotransmitter metabolic process	C9E895,ABAT	0.00268737		Z disc	A0A0G2JWJ0,CSRP1	0.0607154		Insulin signaling pathway	FLOT2	0.0884256		Delayed myelination	D3ZT90,PHGDH,AHCY	0.00847464
Q6P6R6	Transglutaminase 2, C polypeptide	Tgm2	0.974826	0.0155425		antioxidant activity	A0A0G2K6E2,A0A1K0FUA6	0.00781159		generation of precursor metabolites and energy	D3ZQD3,A0A0G2K478,M0R5J4,A0A0G2JZT0,F1LX07,A0A0G2JVG3,M0R544	0.00275523		mitochondrial membrane	F1LX07,B2GUZ6,Q5XIG9,D3ZNK1	0.0607154		Measles	FAS,HSPA1A	0.0996905		Abnormal enzyme/coenzyme activity	ALDH2,D3ZT90,F1LNG8,AHCY,A0A0G2K478	0.00847464
F1MAR6	proline dehydrogenase 1 [Source:RGD Symbol;Acc:1590932]	Prodh1	-0.631869	0.0155723		maleylacetoacetate isomerase activity	A0A0G2K6H2	0.00829096		porphyrin-containing compound catabolic process	Q6AZ33	0.0027583		secretory granule membrane	FLOT2	0.0607154		Dopaminergic synapse	DDC,PPP1R1B	0.101059		Abnormal peripheral nervous system morphology	D3ZT90,F1LNG8,AHCY,F8WFH8,A0A0G2K478,FAS,A0A0H2UHF5,GCLC	0.00852352
A0A140TAA1	immunoglobulin superfamily, member 8 [Source:RGD Symbol;Acc:1311500]	Igsf8	0.371243	0.0156937		isovaleryl-CoA dehydrogenase activity	IVD	0.00861265		tetrapyrrole catabolic process	Q6AZ33	0.0027583		neuron projection cytoplasm	FLOT2	0.0607154		Phospholipase D signaling pathway	DNM3,GRM2	0.106116		Upper motor neuron dysfunction	D3ZT90,A0A0A0MXZ8,C9E895,PHGDH,A0A0G2K6E2,Q3B8P4,DDC,F1LX07,FAS,D3ZGI8	0.00852352
Q5XIG9	mitochondrial fission process 1 [Source:RGD Symbol;Acc:1359705]	Mtfp1	0.58522	0.0170131		oxidoreductase activity, acting on NAD(P)H	CRYZ,A0A0G2K6E2	0.00861265		cellular modified amino acid biosynthetic process	D4ADU2,GCLC,G3V960	0.0028497		brush border membrane	D4ADU2	0.0609556		Peroxisome	F1LNG8	0.108431		Opisthotonus	D3ZT90,PHGDH	0.00873413
A0A0G2JVU1	integrin subunit beta 8 [Source:RGD Symbol;Acc:1311374]	Itgb8	0.49475	0.0205991		tryptophan-tRNA ligase activity	F8WFH8	0.00861265		purine nucleotide biosynthetic process	D3ZT90,A0A0A0MXZ8,A0A0G2K478,F1LX07	0.00290245		I band	A0A0G2JWJ0,CSRP1	0.0659986		Alcoholism	DDC,PPP1R1B	0.11525		Abnormal urine sodium concentration	A0A0G2K6E2,A0A0H2UHF5	0.00873413
D3ZGI8	mitochondrial rRNA methyltransferase 2 [Source:RGD Symbol;Acc:1305944]	Mrm2	-0.309234	0.0214027		amino acid binding	C9E895,DDC	0.00861265		regulation of transforming growth factor beta activation	A0A0G2JVZ6,A0A0G2JVU1	0.00290864		cortical actin cytoskeleton	FLOT2	0.0659986		Pathways of neurodegeneration - multiple diseases	F1LRZ7,FAS,G3V9P0	0.115256		Irritability	PHGDH,D3ZLK9,DDC,FAS	0.00873413
D3ZNK1	metaxin 3 [Source:RGD Symbol;Acc:1583002]	Mtx3	0.400182	0.0235069		beta-aspartyl-peptidase activity	ASRGL1	0.00861265		ribonucleotide biosynthetic process	D3ZT90,A0A0A0MXZ8,A0A0G2K478,F1LX07	0.00290864		lamellipodium	FLOT2,A0A0G2JVZ6	0.0661995		RNA degradation	Q3B8P4	0.122783		Hepatomegaly	D3ZT90,F1LNG8,A0A0G2K478,HMGCS2,Q642B0,FAS	0.00873413
A0A0G2JWJ0	protein phosphatase 1, regulatory subunit 12A [Source:RGD Symbol;Acc:620013]	Ppp1r12a	0.261656	0.0235924		oxo-acid-lyase activity	CLYBL	0.00904962		fatty acid derivative biosynthetic process	D3ZT90,ALOX15	0.0029599		intrinsic component of synaptic membrane	FLOT2,Q642B0	0.0661995		Glyoxylate and dicarboxylate metabolism	ACAT2	0.122783		Infantile onset	A0A0A0MXZ8,C9E895,F1LNG8,DDC,F1LX07,A0A0H2UHF5	0.00873413
D3ZY50	ATP synthase mitochondrial F1 complex assembly factor 1 [Source:RGD Symbol;Acc:1305417]	Atpaf1	0.336465	0.0244459		15-oxoprostaglandin 13-oxidase activity	PTGR2	0.00952605		gas transport	A0A0G2JSW3,A0A1K0FUA6	0.00302884		cell-cell contact zone	FLOT2	0.0661995		Retinol metabolism	G3V7V6	0.122783		Peripheral axonal degeneration	F1LNG8,F8WFH8,A0A0G2K478,A0A0H2UHF5	0.00873413
MVD1	Diphosphomevalonate decarboxylase	Mvd	0.362131	0.0247164		kynurenine aminotransferase activity	KYAT3	0.00952605		ribose phosphate biosynthetic process	D3ZT90,A0A0A0MXZ8,A0A0G2K478,F1LX07	0.00302884		caveola	FLOT2	0.0661995		Human cytomegalovirus infection	A0A0G2JVZ6,FAS	0.122783		Abnormal skeletal muscle morphology	C9E895,F1LNG8,PHGDH,AHCY,A0A0G2K6E2,A0A0G2K478,DDC,Q642B0,FAS,A0A0H2UHF5,GCLC	0.00873413
BIEA	Biliverdin reductase A	Blvra	-0.241887	0.0247164		kynurenine-oxoglutarate transaminase activity	KYAT3	0.00952605		L-amino acid transport	D4ADU2,F1LX07,A0A0H2UHF5	0.00330525		plasma membrane region	FLOT2,D4ADU2,A0A0G2JVZ6,Q642B0,A0A0H2UHF5	0.068882		Arachidonic acid metabolism	ALOX15	0.122783		Abnormality of circulating enzyme level	F1LNG8,AHCY,A0A0G2K6E2,A0A0G2K478	0.00873413
THIC	Acetyl-CoA acetyltransferase, cytosolic	Acat2	0.262202	0.0259784		rRNA (uridine-2'-O-)-methyltransferase activity	D3ZGI8	0.00968197		L-glutamate import	D4ADU2,A0A0H2UHF5	0.00340016		distal axon	C9E895,TRPV2	0.068882		Galactose metabolism	M0R544	0.124121		Symmetrical progressive peripheral demyelination	D3ZT90	0.00873413
RM46	39S ribosomal protein L46, mitochondrial	Mrpl46	0.659305	0.0269938		adenosylhomocysteinase activity	AHCY	0.00986132		L-glutamate import across plasma membrane	D4ADU2,A0A0H2UHF5	0.00340016		axonal growth cone	TRPV2	0.0707643		Endocrine and other factor-regulated calcium reabsorption	DNM3	0.136171		T2 hypointense basal ganglia	D3ZT90	0.00873413
CSRP1	cysteine and glycine-rich protein 1 [Source:RGD Symbol;Acc:62053]	Csrp1	0.307479	0.0281218		diphosphomevalonate decarboxylase activity	MVD	0.00986132		purine-containing compound biosynthetic process	D3ZT90,A0A0A0MXZ8,A0A0G2K478,F1LX07	0.00340016		mitochondrial outer membrane	B2GUZ6,D3ZNK1	0.0746398		Proteasome	G3V9P0	0.145499		Hyperglycinuria	IVD,F1MAR6	0.00873413
D3Z955	phosphoglucomutase 2-like 1 [Source:RGD Symbol;Acc:1583226]	Pgm2l1	-0.31539	0.0290151		trialkylsulfonium hydrolase activity	AHCY	0.00986132		cellular catabolic process	Q6AZ33,CRYZ,D3ZT90,A0A1K0FUA6,ABAT,Q3B8P4,A0A0G2JZT0,A0A0G2K6H2,ASRGL1,IVD,GCLC,F1MAR6	0.00347164		outer mitochondrial membrane protein complex	D3ZNK1	0.0782283		Graft-versus-host disease	FAS	0.148193		Abnormal circulating creatine kinase concentration	F1LNG8,AHCY,A0A0G2K6E2,A0A0G2K478	0.00873413
A0A0G2JVG3	pyruvate kinase M1/2 [Source:RGD Symbol;Acc:3337]	Pkm	0.455936	0.0290151		intramolecular oxidoreductase activity	G3V6T7	0.0101392		glutathione biosynthetic process	D4ADU2,GCLC	0.00353284		cell body	TRPV2,DDC,A0A0H2UHF5,PPP1R1B	0.0791859		Allograft rejection	FAS	0.149336		Increased serine family amino acid in urine	IVD,F1MAR6	0.00873413
RN141	RING finger protein 141	Rnf141	-0.430818	0.0313576		glucose-1,6-bisphosphate synthase activity	D3Z955	0.0101392		fatty acid beta-oxidation using acyl-CoA dehydrogenase	D3ZT90,IVD	0.00365092		rough endoplasmic reticulum	D4ADU2	0.0791859		Fat digestion and absorption	ACAT2	0.153423		Elevated serum creatine kinase	F1LNG8,AHCY,A0A0G2K6E2,A0A0G2K478	0.00873413
GGACT	gamma-glutamylamine cyclotransferase [Source:RGD Symbol;Acc:1304748]	Ggact	1.31553	0.0313576		testosterone dehydrogenase (NAD+) activity	HSD17B8	0.0102642		exploration behavior	C9E895,ABAT	0.00388653		cortical cytoskeleton	FLOT2	0.0791859		Autoimmune thyroid disease	FAS	0.165048		Cerebral hypoplasia	D3ZT90,PHGDH	0.00898473
GRM2	glutamate metabotropic receptor 2 [Source:RGD Symbol;Acc:2743]	Grm2	-0.389202	0.0323673		gamma-glutamylaminecyclotransferase activity	GGACT	0.0102841		alpha-amino acid catabolic process	A0A0G2K6H2,ASRGL1,F1MAR6	0.00394821		plasma membrane raft	FLOT2	0.0809983		Bacterial invasion of epithelial cells	DNM3	0.167125		Abnormal macroscopic urine appearance	Q6AZ33	0.00898473
G3V9W5	phosphatidylinositol-5-phosphate 4-kinase type 2 gamma [Source:RGD Symbol;Acc:621711]	Pip4k2c	-0.644687	0.0323916		hydro-lyase activity	D3ZLK9,M0R5J4	0.010801		serine family amino acid metabolic process	D4ADU2,PHGDH	0.00394821		acrosomal vesicle	FLOT2	0.0908823		Type II diabetes mellitus	A0A0G2JVG3	0.167125		Abnormal urinary color	Q6AZ33	0.00898473
F2Z3T7	isochorismatase domain containing 1 [Source:RGD Symbol;Acc:1307632]	Isoc1	0.553625	0.0330672		oxidoreductase activity, acting on the aldehyde or oxo group of donors, NAD or NADP as acceptor	ALDH2,A0A0G2JSI1	0.010801		nonribosomal peptide biosynthetic process	D4ADU2,GCLC	0.00394821		adherens junction	FLOT2	0.0949905		Synaptic vesicle cycle	DNM3	0.167472		Hypsarrhythmia	C9E895,PHGDH,Q3B8P4	0.00925619
	isochorismatase domain-containing protein 1 [Source:RGD Symbol;Acc:9465707]	LOC103694869				oxoglutarate dehydrogenase (succinyl-transferring) activity	D3ZQD3	0.010801		transforming growth factor beta activation	A0A0G2JVZ6,A0A0G2JVU1	0.00394821		focal adhesion	A0A0G2JVZ6,A0A0G2JVU1	0.0949905		cAMP signaling pathway	A0A0G2JWJ0,PPP1R1B	0.180094		Aplasia/Hypoplasia of the corpus callosum	C9E895,PHGDH,AHCY,ABAT,Q3B8P4	0.00958154
HS71A	Heat shock 70 kDA protein 1A	Hspa1a	-0.545559	0.038021		arachidonate 15-lipoxygenase activity	ALOX15	0.0110247		protein complex oligomerization	CRYZ,CLYBL,HSD17B8	0.00394821		basolateral plasma membrane	FLOT2,A0A0H2UHF5	0.0949905		p53 signaling pathway	FAS	0.181812		Abnormality of the abdominal organs	Q6AZ33,D3ZT90,F1LNG8,AHCY,A0A0G2K478,HMGCS2,Q642B0,FAS,GCLC	0.00958154
A0A0G2K0Q8	sushi domain containing 2 [Source:RGD Symbol;Acc:1308595]	Susd2	-0.7008	0.0384388		cation channel activity	TRPV2,A0A0G2JZT0,A0A0G2JVZ6,A0A0H2UHF5	0.0110247		fatty acid metabolic process	D3ZT90,HSD17B8,ALOX15,PTGR2,IVD	0.00394821		plasma membrane signaling receptor complex	A0A0G2JVZ6,A0A0G2JVU1	0.0955862		Inflammatory mediator regulation of TRP channels	TRPV2	0.182936		Abnormal abdomen morphology	D3ZT90,F1LNG8,A0A0G2K478,HMGCS2,Q642B0,FAS,GCLC	0.00967387
CSPG2	Versican core protein	Vcan	-0.312536	0.0399765		guanidinoacetate N-methyltransferase activity	G3V960	0.0110247		vitamin metabolic process	CLYBL,A0A140TAC7,GCLC	0.00394821		endoplasmic reticulum	G3V6T7,D4ADU2,A0A0G2K8N3,G3V7V6,UFSP2,TGM2	0.100695		Gastric acid secretion	A0A0H2UHF5	0.190645		Omphalocele	C9E895,Q642B0,A0A0G2JWJ0	0.00967387
VP26A	Vacuolar protein sorting-associates protein 26A	Vps26a	-0.208152	0.0439004		dioxygenase activity	ALOX15,A0A0G2K8N3	0.0110459		regulation of cellular amine metabolic process	D4ADU2,ABAT	0.00420581		brush border	D4ADU2	0.100695		Legionellosis	HSPA1A	0.193474		Abnormal eye physiology	D3ZT90,A0A0A0MXZ8,F1LNG8,PHGDH,AHCY,Q3B8P4,D3ZLK9,A0A0G2K8N3,A0A0G2K478,DDC,Q642B0,FAS,B2GUZ6,A0A0G2JWJ0	0.0105094
A0A0G2K6E7	aarF domain containing kinase 5 [Source:RGD Symbol;Acc:1305504]	Adck5	1.43922	0.0462358		procollagen-proline 3-dioxygenase activity	A0A0G2K8N3	0.0115726		locomotory behavior	C9E895,ABAT,A0A0H2UHF5,M0R544,PPP1R1B	0.00442714		sarcomere	A0A0G2JWJ0,CSRP1	0.100695		Small cell lung cancer	A0A0G2JVZ6	0.201408		Abnormality of the urinary system	Q6AZ33,D3ZT90,PHGDH,A0A0G2K6E2,A0A0G2K478,Q642B0,IVD,FAS,A0A0H2UHF5,GCLC,F1MAR6,A0A0G2JWJ0	0.0108291
D3ZQY4	FRY like transcription coactivator [Source:RGD Symbol;Acc:1311309]	Fryl	1.88213	0.0472188		inorganic molecular entity transmembrane transporter activity	D4ADU2,TRPV2,A0A0G2JZT0,A0A0G2JVZ6,F1LX07,A0A0H2UHF5	0.0115726		lipid biosynthetic process	A0A0G2JXT3,HMGCS1,HSD17B8,ALOX15,HMGCS2,MVD,G3V9W5	0.00452708		cell-substrate junction	A0A0G2JVZ6,A0A0G2JVU1	0.100695		Central carbon metabolism in cancer	A0A0G2JVG3	0.210256		Renal salt wasting	A0A0G2K6E2,A0A0H2UHF5	0.0108432
M0R544	glucosidase, alpha, acid [Source:RGD Symbol;Acc:735227]	Gaa	1.47526	0.0465581		thioredoxin-disulfide reductase activity	A0A0G2K6E2	0.0117842		pigment metabolic process	Q6AZ33,D4ADU2	0.00454705		external side of plasma membrane	A0A0G2K290,A0A0G2JVZ6,Q642B0	0.100695		Longevity regulating pathway - multiple species	HSPA1A	0.210256		Abnormal circulating proteinogenic amino acid concentration	PHGDH,AHCY,F1MAR6	0.0108517
PPR1B	Protein phosphatase 1 regulatory subunit 1B	Ppp1r1b	-0.332059	0.0465581		nucleoside-triphosphate diphosphatase activity	D4AA35	0.0118849		cellular component organization or biogenesis	CAMKV,CRYZ,CLYBL,FLOT2,D4ADU2,HSD17B8,PHGDH,F8WFH8,ALOX15,TRPV2,A0A0G2K290,A0A0G2K478,M0R5J4,A0A0G2JZT0,A0A0G2JVZ6,Q642B0,F1LRZ7,G3V9P0,GCLC,B2GUZ6,Q5XIG9,D3ZGI8,D3ZNK1,A0A0G2JWJ0,D3ZY50,CSRP1	0.00501412		retromer complex	VPS26A	0.104459		Amyotrophic lateral sclerosis	F1LRZ7,G3V9P0	0.214919		Involuntary movements	D3ZT90,PHGDH,Q3B8P4,D3ZLK9,DDC,A0A0H2UHF5,F1MAR6,D3ZGI8,ACAT2	0.0117314
G3V960	guanidinoacetate N-methyltransferase [Source:RGD Symbol;Acc:2659]	Gamt	-0.504206	0.0472699		L-amino acid transmembrane transporter activity	D4ADU2,F1LX07	0.0120135		cellular amine metabolic process	D4ADU2,ABAT,DDC	0.00501412		cell projection membrane	D4ADU2,A0A0G2JVZ6	0.104459		Prion disease	G3V9P0,HSPA1A	0.218248		Abnormal liver morphology	D3ZT90,F1LNG8,A0A0G2K478,HMGCS2,Q642B0,FAS,GCLC	0.0122088
						NADPH binding	CRYZ	0.0124016		amino acid transmembrane transport	D4ADU2,F1LX07,A0A0H2UHF5	0.00508332		collagen-containing extracellular matrix	A0A0G2K8N3,Q642B0	0.104459		Natural killer cell mediated cytotoxicity	FAS	0.218248		Yellow subcutaneous tissue covered by thin, scaly skin	PHGDH	0.0122088
						glutamate binding	C9E895	0.0126009		carbohydrate derivative metabolic process	D3ZT90,A0A0A0MXZ8,A0A0G2K478,M0R5J4,A0A0G2JZT0,F1LX07,A0A0G2JVU1,MVD,A0A0G2JVG3	0.00509753		A band	A0A0G2JWJ0	0.10553		Alzheimer disease	FAS,G3V9P0	0.218248		Generalized ichthyosis	PHGDH	0.0122088
						asparaginase activity	ASRGL1	0.012699		positive regulation of tetrapyrrole metabolic process	CLYBL	0.00516877		basal plasma membrane	FLOT2,A0A0H2UHF5	0.108025		Inositol phosphate metabolism	G3V9W5	0.223594		Elevated coagulation factor V activity	AHCY	0.0124744
						linoleate 13S-lipoxygenase activity	ALOX15	0.0128413		response to nicotine	D4ADU2,ABAT	0.00516877		axon terminus	C9E895	0.108919		PI3K-Akt signaling pathway	A0A0G2JVZ6,A0A0G2JVU1	0.223594		Abnormality of brain morphology	D3ZT90,A0A0A0MXZ8,C9E895,PHGDH,AHCY,ABAT,Q3B8P4,D3ZLK9,A0A0G2K478,Q642B0,IVD,A0A0H2UHF5,D3ZGI8,A0A0G2JWJ0	0.0124744
						testosterone dehydrogenase [NAD(P)] activity	HSD17B8	0.0128413		regulation of cobalamin metabolic process	CLYBL	0.00516877		endocytic vesicle	FLOT2	0.109513		Chagas disease	FAS	0.228825		Abnormality of the genitourinary system	Q6AZ33,D3ZT90,A0A0A0MXZ8,C9E895,PHGDH,A0A0G2K6E2,A0A0G2K478,Q642B0,IVD,FAS,A0A0H2UHF5,GCLC,F1MAR6,A0A0G2JWJ0	0.0127571
						UFM1 hydrolase activity	UFSP2	0.0128413		positive regulation of cobalamin metabolic process	CLYBL	0.00516877		plasma membrane bounded cell projection cytoplasm	FLOT2	0.11934		Oxidative phosphorylation	LHPP	0.228997		Failure to thrive	D3ZT90,F1LNG8,PHGDH,AHCY,A0A0G2K6E2	0.0127571
						arachidonate 12(S)-lipoxygenase activity	ALOX15	0.0128413		phenol-containing compound metabolic process	D4ADU2,ABAT,DDC	0.00516877		myofibril	A0A0G2JWJ0,CSRP1	0.11934		Antigen processing and presentation	HSPA1A	0.229648		Abnormal corpus callosum morphology	C9E895,PHGDH,AHCY,ABAT,Q3B8P4	0.0130491
						malate dehydrogenase (decarboxylating) (NAD+) activity	A0A0G2K1S6	0.0130775		positive regulation of vitamin metabolic process	CLYBL	0.00516877		basal part of cell	FLOT2,A0A0H2UHF5	0.120191		Thyroid hormone signaling pathway	A0A0G2JVZ6	0.229648		Decreased liver function	Q6AZ33,F1LNG8,A0A0G2K478,D3ZGI8	0.0132475
						malic enzyme activity	A0A0G2K1S6	0.0130775		nucleotide biosynthetic process	D3ZT90,A0A0A0MXZ8,A0A0G2K478,F1LX07	0.00613089		neuron projection terminus	C9E895	0.120191		MAPK signaling pathway	FAS,HSPA1A	0.229648		Abnormal foot morphology	C9E895,F1LNG8,PHGDH,AHCY,F8WFH8,Q3B8P4	0.0133871
						glutamate-cysteine ligase activity	GCLC	0.0130775		amine metabolic process	D4ADU2,ABAT,DDC	0.00613089		cytoskeleton	NIT2,FLOT2,D4ADU2	0.122499		TNF signaling pathway	FAS	0.236589		Hypothermia	A0A0G2K478,DDC	0.0133871
						malate dehydrogenase (decarboxylating) (NADP+) activity	A0A0G2K1S6	0.0130775		organonitrogen compound biosynthetic process	D3ZT90,A0A0A0MXZ8,D4ADU2,C9E895,PHGDH,ABAT,F8WFH8,A0A0G2K478,DDC,F1LX07,GCLC	0.00655487		contractile fiber	A0A0G2JWJ0,CSRP1	0.128606		Glucagon signaling pathway	A0A0G2JVG3	0.254271		Pallidal degeneration	D3ZT90	0.0133935
						peptidyl-proline 3-dioxygenase activity	A0A0G2K8N3	0.0133358		cellular component organization	CAMKV,CRYZ,CLYBL,FLOT2,D4ADU2,HSD17B8,PHGDH,F8WFH8,ALOX15,TRPV2,A0A0G2K290,A0A0G2K478,M0R5J4,A0A0G2JZT0,A0A0G2JVZ6,Q642B0,F1LRZ7,G3V9P0,GCLC,B2GUZ6,Q5XIG9,D3ZNK1,A0A0G2JWJ0,D3ZY50,CSRP1	0.00655487		lipid droplet	ALOX15	0.130443		Phosphatidylinositol signaling system	G3V9W5	0.262376		Symmetric peripheral demyelination	D3ZT90	0.0133935
						proline dehydrogenase activity	F1MAR6	0.0133358		nucleoside phosphate biosynthetic process	D3ZT90,A0A0A0MXZ8,A0A0G2K478,F1LX07	0.00669445		cluster of actin-based cell projections	D4ADU2	0.134317		Apoptosis	FAS	0.262376		Abnormality of hepatobiliary system physiology	Q6AZ33,F1LNG8,A0A0G2K478,D3ZGI8	0.0137171
						carbon-oxygen lyase activity	D3ZLK9,M0R5J4	0.0134611		C4-dicarboxylate transport	ABAT,F1LX07	0.00674023		cytoplasmic region	FLOT2	0.134372		Neuroactive ligand-receptor interaction	A0A0G2JZT0,GRM2	0.273348		Aplasia/Hypoplasia involving the central nervous system	D3ZT90,C9E895,PHGDH,AHCY,ABAT,Q3B8P4,D3ZLK9	0.0143135
						3-hydroxyacyl-CoA dehydrogenase activity	HSD17B8	0.0136348		cellular amide metabolic process	D3Z8I7,D3ZT90,D4ADU2,F8WFH8,B6DYQ9,A9UMW1,A0A0G2K6H2,GCLC,A0A0G2JVU1,MVD	0.0070481		synaptic membrane	FLOT2,Q642B0	0.137949		Wnt signaling pathway	Q642B0	0.283886		Hypoplasia of the corpus callosum	C9E895,PHGDH,AHCY,Q3B8P4	0.0143135
						inorganic diphosphatase activity	LHPP	0.0136348		fatty acid derivative metabolic process	D3ZT90,ALOX15	0.00728375		extrinsic component of cytoplasmic side of plasma membrane	ALOX15	0.137949		Glutamatergic synapse	GRM2	0.283886		Abnormality of blood and blood-forming tissues	D3ZT90,PHGDH,AHCY,A0A0G2K6E2,D3ZLK9,A0A0G2K478,IVD,FAS,GCLC	0.0143135
						rRNA (uridine) methyltransferase activity	D3ZGI8	0.0136348		regulation of cysteine metabolic process	D4ADU2	0.00739881		membrane microdomain	FLOT2,FAS	0.137949		Platelet activation	A0A0G2JWJ0	0.283886		Cerebellar hypoplasia	PHGDH,AHCY,ABAT	0.0143135
						oxidoreductase activity, acting on the CH-OH group of donors, oxygen as acceptor	A0A140TAC7	0.0138815		glutamine family amino acid catabolic process	ASRGL1,F1MAR6	0.00740357		membrane raft	FLOT2,FAS	0.137949		Spinocerebellar ataxia	G3V9P0	0.283886		Peripheral vitreoretinal degeneration	A0A0G2K8N3	0.0148667
						oxidoreductase activity, acting on a sulfur group of donors, oxygen as acceptor	F1LRJ9	0.0141274		ATP metabolic process	A0A0G2K478,M0R5J4,A0A0G2JZT0,F1LX07,A0A0G2JVG3	0.00740357		plasma membrane protein complex	FLOT2,A0A0G2JVZ6,A0A0G2JVU1	0.137977		Phagosome	A0A0G2JVZ6	0.283886		Intellectual disability	A0A0A0MXZ8,C9E895,PHGDH,AHCY,A0A0G2K6E2,Q3B8P4,Q642B0,A0A0H2UHF5,GCLC,B2GUZ6,F1MAR6	0.015057
						hemoglobin alpha binding	A0A1K0FUA6	0.0150917		positive regulation of small molecule metabolic process	CLYBL,A0A0G2JZT0,F1LX07	0.00791448		cytoplasmic vesicle	G3V6T7	0.145187		Hepatitis B	FAS	0.283886		Severe muscular hypotonia	D3ZT90,ABAT,F1LX07	0.015057
						C-X3-C chemokine binding	A0A0G2JVZ6	0.0152098		regulation of biological quality	CAMKV,FLOT2,D4ADU2,C9E895,HSD17B8,A0A0G2K6E2,ABAT,ALOX15,G3V7V6,TRPV2,A0A0G2JZT0,A0A0G2JVZ6,Q642B0,A0A0H2UHF5,GCLC,TGM2	0.00848476		intracellular vesicle	G3V6T7	0.145187		Toxoplasmosis	HSPA1A	0.283886		Abnormal CNS myelination	PHGDH,AHCY,ABAT,F1LX07,M0R544	0.0155669
						deoxynucleoside kinase activity	A0A0G2K478	0.0152098		regulation of cellular component organization	CAMKV,D4ADU2,F8WFH8,ALOX15,TRPV2,A0A0G2K478,M0R5J4,A0A0G2JZT0,A0A0G2JVZ6,Q642B0,GCLC,B2GUZ6	0.00855468		photoreceptor inner segment	ASRGL1	0.150317		Non-alcoholic fatty liver disease	FAS	0.283886		Abnormal peripheral myelination	D3ZT90,F1LNG8,A0A0H2UHF5	0.0157486
						thiamine pyrophosphate binding	D3ZQD3	0.0161369		platelet aggregation	D4ADU2,ABAT	0.0085621		vesicle	G3V6T7	0.154038		Hepatitis C	FAS	0.286514		Neoplasm of the liver	AHCY,Q642B0,FAS	0.0157821
						alpha-1,4-glucosidase activity	M0R544	0.016549		glutamate metabolic process	D4ADU2,F1LX07	0.0085621		cytoplasmic vesicle membrane	FLOT2	0.154038		Vascular smooth muscle contraction	A0A0G2JWJ0	0.293974		Encephalopathy	D3ZT90,D3ZLK9,A0A0G2K478,F1LX07	0.0161009
						isomerase activity	G3V6T7,A0A0G2K6H2,D3Z955	0.0167294		heme metabolic process	Q6AZ33	0.00891711		cell periphery	FLOT2,D4ADU2,C9E895,HSD17B8,ALOX15,D4A0Z1,A0A0G2K8N3,TRPV2,A0A0G2K290,A0A0G2JZT0,A0A0G2JVZ6,Q642B0,FAS,A0A0H2UHF5,TGM2,A0A0G2JVU1,A0A0G2JWJ0	0.156687		Calcium signaling pathway	A0A0G2JZT0	0.304921		EEG with generalized epileptiform discharges	C9E895,PHGDH,Q3B8P4	0.0163005
						carbon-sulfur lyase activity	KYAT3	0.016963		regulation of tetrapyrrole metabolic process	CLYBL	0.00891711		membrane	FLOT2,D4ADU2,HSD17B8,F1LNG8,ALOX15,D3ZLK9,D4A0Z1,G3V7V6,A0A140TAC7,TRPV2,A0A0G2K290,A0A0G2JZT0,A0A0G2K3E7,A0A0G2JVZ6,F1LX07,Q642B0,FAS,A0A0H2UHF5,B2GUZ6,TGM2,A0A140TAA1,Q5XIG9,A0A0G2JVU1,D3ZNK1,A0A0G2JWJ0,GRM2,G3V9W5,A0A0G2K0Q8,VPS26A,A0A0G2K6E7,M0R544	0.156687		Estrogen signaling pathway	HSPA1A	0.315524		Vitreoretinopathy	A0A0G2K8N3,VCAN	0.0164736
						oxidoreductase activity, acting on the aldehyde or oxo group of donors, disulfide as acceptor	D3ZQD3	0.0175981		positive regulation of establishment of T cell polarity	FLOT2	0.00939208		secretory granule	FLOT2	0.157227		Spliceosome	HSPA1A	0.315524		Depletion of mitochondrial DNA in liver	A0A0G2K478	0.0170195
						ion transmembrane transporter activity	D4ADU2,TRPV2,A0A0G2JZT0,A0A0G2JVZ6,F1LX07,A0A0H2UHF5	0.0177624		regulation of modification of postsynaptic structure	CAMKV	0.00939208		cell leading edge	FLOT2,A0A0G2JVZ6	0.157227		Oxytocin signaling pathway	A0A0G2JWJ0	0.315524		Broad foot	PHGDH,Q642B0	0.0172176
						sulfur compound binding	D3ZT90,D3ZQD3	0.017878		protein localization to plasma membrane raft	FLOT2	0.00939208		vesicle membrane	FLOT2	0.160814		Lysosome	M0R544	0.317801		Cerebral hypomyelination	PHGDH,F1LX07	0.0176385
						oxidoreductase activity, acting on a sulfur group of donors, NAD(P) as acceptor	A0A0G2K6E2	0.0179535		protein tetramerization	CRYZ,HSD17B8	0.00939208		basement membrane	A0A0G2K8N3	0.161985		Kaposi sarcoma-associated herpesvirus infection	FAS	0.330816		Vertigo	D3ZT90,FAS,A0A0H2UHF5	0.0178696
						amino acid transmembrane transporter activity	D4ADU2,F1LX07	0.01809		adult behavior	D4ADU2,ABAT,A0A0H2UHF5,PPP1R1B	0.00939208		centrosome	NIT2	0.161985		cGMP-PKG signaling pathway	A0A0G2JWJ0	0.330816		Osteomyelitis leading to amputation due to slow healing fractures	F1LNG8	0.0180832
						neuregulin binding	A0A0G2JVZ6	0.0186782		carboxylic acid transport	D4ADU2,ABAT,F1LX07,A0A0H2UHF5	0.0094016		phosphatase complex	A0A0G2JWJ0	0.163436		Human immunodeficiency virus 1 infection	FAS	0.349062		Flat face	C9E895,Q3B8P4,A0A0G2JWJ0	0.0180832
						hydrolase activity, acting on ether bonds	AHCY	0.0189726		behavioral response to cocaine	ABAT,PPP1R1B	0.00949165		protein serine/threonine phosphatase complex	A0A0G2JWJ0	0.163436		Epstein-Barr virus infection	FAS	0.349062		Abnormality of carpal bone ossification	Q642B0,UFSP2	0.0180832
						hydrolase activity, acting on carbon-nitrogen (but not peptide) bonds, in linear amides	NIT2,ASRGL1	0.0189726		sulfur compound biosynthetic process	D3ZT90,D4ADU2,GCLC	0.00952448		ruffle membrane	A0A0G2JVZ6	0.166733		Parkinson disease	G3V9P0	0.397016		Ablepharon	PHGDH	0.0180832
						fatty-acyl-CoA binding	D3ZT90	0.0190913		biosynthetic process	A0A0G2JXT3,FLOT2,D3ZT90,A0A0A0MXZ8,D4ADU2,KYAT3,HMGCS1,C9E895,HSD17B8,PHGDH,ABAT,F8WFH8,ALOX15	0.0096454		anchoring junction	FLOT2,A0A0G2JVZ6,A0A0G2JVU1	0.170776		Viral carcinogenesis	A0A0G2JVG3	0.398701		Muscular dystrophy	PHGDH,AHCY	0.0180832
						fatty acid derivative binding	D3ZT90	0.0190913		positive regulation of nervous system process	ABAT,F1LX07	0.0101922		secretory vesicle	FLOT2,DDC	0.178792		Cytokine-cytokine receptor interaction	FAS	0.403826		Sensorimotor neuropathy	F1LNG8,AHCY	0.0180832
						haptoglobin binding	A0A1K0FUA6	0.019096		positive regulation of aspartate secretion	ABAT	0.0106932		microvillus	A0A0G2JVZ6	0.187127		Herpes simplex virus 1 infection	FAS	0.454906		Abnormality of the skin	ALDH2,A0A0A0MXZ8,F1LNG8,PHGDH,A0A0G2K6E2,Q3B8P4,D3ZLK9,A0A0G2K478,Q642B0,FAS,GCLC	0.0180832
						procollagen-proline dioxygenase activity	A0A0G2K8N3	0.019096		regulation of aspartate secretion	ABAT	0.0106932		extrinsic component of plasma membrane	ALOX15	0.187127						Abnormality of the eye	D3ZT90,A0A0A0MXZ8,C9E895,F1LNG8,PHGDH,AHCY,Q3B8P4,D3ZLK9,A0A0G2K8N3,A0A0G2K478,DDC,Q642B0,FAS,B2GUZ6	0.0180832
						hemoglobin binding	A0A1K0FUA6	0.019096		aspartate secretion	ABAT	0.0106932		external encapsulating structure	A0A0G2K8N3,Q642B0	0.187127						Retrognathia	C9E895,PHGDH,ABAT	0.0180832
						estradiol 17-beta-dehydrogenase activity	HSD17B8	0.019096		porphyrin-containing compound metabolic process	Q6AZ33	0.0109857		extracellular matrix	A0A0G2K8N3,Q642B0	0.187127						Hypoglycinemia	PHGDH	0.0180832
						ionotropic glutamate receptor binding	FLOT2	0.019096		cell adhesion	FLOT2,D4ADU2,ABAT,ALOX15,A0A0G2JVZ6,Q642B0,TGM2,A0A0G2JVU1,A0A0G2JWJ0,VCAN	0.0110809		microtubule organizing center	NIT2	0.187127						Abnormality of body weight	D3ZT90,A0A0A0MXZ8,F1LNG8,PHGDH,AHCY,A0A0G2K6E2	0.0181651
						pyruvate kinase activity	A0A0G2JVG3	0.019096		ion homeostasis	D4ADU2,A0A0G2JZT0,A0A0G2JVZ6,A0A0H2UHF5,GCLC,TGM2,GRM2	0.0116183		cytoplasmic side of plasma membrane	ALOX15	0.187254						Atrophy/Degeneration affecting the cerebrum	D3ZT90,C9E895,Q3B8P4,D3ZLK9,A0A0G2K478	0.0181651
						m7G(5')pppN diphosphatase activity	Q3B8P4	0.019096		biological adhesion	FLOT2,D4ADU2,ABAT,ALOX15,A0A0G2JVZ6,Q642B0,TGM2,A0A0G2JVU1,A0A0G2JWJ0,VCAN	0.0117851		mitochondrial protein-containing complex	D3ZNK1,MRPL46	0.187748						Abnormal response to ACTH stimulation test	A0A0G2K6E2	0.0190551
						identical protein binding	CRYZ,HMGCS1,ABAT,F8WFH8,Q3B8P4,A0A0G2K1S6,LHPP,F1LX07,TGM2	0.0191365		protein homooligomerization	CRYZ,CLYBL	0.0117962		intrinsic component of membrane	FLOT2,D4ADU2,F1LNG8,D3ZLK9,D4A0Z1,TRPV2,A0A0G2K290,A0A0G2JZT0,A0A0G2K3E7,A0A0G2JVZ6,F1LX07,Q642B0,FAS,A0A0H2UHF5,TGM2,A0A140TAA1,A0A0G2JVU1	0.188538						Interictal epileptiform activity	C9E895,PHGDH,Q3B8P4	0.0191896
						ion channel activity	TRPV2,A0A0G2JZT0,A0A0G2JVZ6,A0A0H2UHF5	0.0191365		phosphate-containing compound metabolic process	CAMKV,D3ZT90,A0A0A0MXZ8,F8WFH8,ALOX15,D3ZLK9,A0A0G2K478,M0R5J4,A0A0G2JZT0,LHPP,F1LX07,A0A0G2JWJ0,MVD,D3Z955,A0A0G2JVG3,G3V9W5	0.0118678		filopodium	A0A0G2JVZ6	0.188538						Abnormal cerebral morphology	D3ZT90,C9E895,PHGDH,AHCY,ABAT,Q3B8P4,D3ZLK9	0.0191896
						malate dehydrogenase activity	A0A0G2K1S6	0.0200523		regulation of glutathione biosynthetic process	D4ADU2	0.0118741		organellar large ribosomal subunit	MRPL46	0.188538						Interictal EEG abnormality	C9E895,PHGDH,Q3B8P4	0.0191896
						heme binding	A0A0G2JSW3,A0A1K0FUA6	0.0206482		regulation of sulfur amino acid metabolic process	D4ADU2	0.0118741		proteasome complex	G3V9P0	0.188538						Absent septum pellucidum	PHGDH,Q3B8P4,A0A0G2JWJ0	0.0195362
						acyl-CoA binding	D3ZT90	0.0208795		organic acid transport	D4ADU2,ABAT,F1LX07,A0A0H2UHF5	0.0118931		mitochondrial large ribosomal subunit	MRPL46	0.188538						Retinal detachment	A0A0G2K8N3,FAS,VCAN	0.0198267
						tetrapyrrole binding	A0A0G2JSW3,A0A1K0FUA6	0.0220926		carboxylic acid transmembrane transport	D4ADU2,F1LX07,A0A0H2UHF5	0.0119746		immunoglobulin complex, circulating	A0A0G2K290	0.190901						Cholestasis	Q6AZ33,F1LNG8,A0A0G2K478,GCLC	0.0198267
						RNA 7-methylguanosine cap binding	Q3B8P4	0.0224119		regulation of small molecule metabolic process	CLYBL,D4ADU2,A0A0G2JZT0,F1LX07	0.0119746		endopeptidase complex	G3V9P0	0.195183						Abnormality of forebrain morphology	D3ZT90,C9E895,PHGDH,AHCY,ABAT,Q3B8P4,D3ZLK9	0.0199103
						extracellularly ATP-gated cation channel activity	A0A0G2JZT0	0.0231302		fatty acid transport	D4ADU2,F1LX07,A0A0H2UHF5	0.0119746		immunoglobulin complex	A0A0G2K290	0.195183						Aplasia/Hypoplasia of the cerebrum	D3ZT90,C9E895,PHGDH,AHCY,ABAT,Q3B8P4	0.0199103
						transition metal ion binding	Q6AZ33,CRYZ,ALOX15,A0A0G2K8N3,A0A0G2K1S6	0.0232986		phosphorus metabolic process	CAMKV,D3ZT90,A0A0A0MXZ8,F8WFH8,ALOX15,D3ZLK9,A0A0G2K478,M0R5J4,A0A0G2JZT0,LHPP,F1LX07,A0A0G2JWJ0,MVD,D3Z955,A0A0G2JVG3,G3V9W5	0.0120606		nucleosome	M0RBX6	0.195183						Subependymal nodules	D3ZT90	0.0199103
						oxidoreductase activity, acting on NAD(P)H, quinone or similar compound as acceptor	CRYZ	0.0236111		organic acid transmembrane transport	D4ADU2,F1LX07,A0A0H2UHF5	0.0120876		cytoplasmic side of membrane	ALOX15	0.195183						Abnormal urine metabolite level	D3ZT90,A0A0G2K478,IVD,GCLC,F1MAR6,M0R544	0.0199103
						adenyl ribonucleotide binding	CAMKV,D3ZT90,F8WFH8,D3ZLK9,A0A0G2K478,A0A0G2JZT0	0.0239485		oxaloacetate metabolic process	NIT2	0.0120876		vacuole	G3V9W5,VPS26A,M0R544	0.197419						Geographic atrophy	A0A0A0MXZ8	0.0210154
						nucleoside kinase activity	A0A0G2K478	0.0239485		dopamine metabolic process	ABAT,DDC	0.0126679		growth cone	TRPV2	0.197419						Abnormal nervous system electrophysiology	C9E895,F1LNG8,PHGDH,Q3B8P4	0.0212197
						group II metabotropic glutamate receptor activity	GRM2	0.0239485		regulation of modification of synaptic structure	CAMKV	0.0128574		site of polarized growth	TRPV2	0.197419						Functional abnormality of the inner ear	D3ZT90,A0A0A0MXZ8,A0A0G2K6E2,A0A0G2K478,Q642B0,FAS,A0A0H2UHF5	0.0212973
						adenyl nucleotide binding	CAMKV,D3ZT90,F8WFH8,D3ZLK9,A0A0G2K478,A0A0G2JZT0	0.024235		positive regulation of purine nucleotide metabolic process	A0A0G2JZT0,F1LX07	0.012896		mitochondrial inner membrane	F1LX07,Q5XIG9	0.197419						Late-onset spinocerebellar degeneration	GCLC	0.0216078
						phosphopyruvate hydratase activity	M0R5J4	0.024235		positive regulation of nucleotide metabolic process	A0A0G2JZT0,F1LX07	0.012896		dendrite	FLOT2	0.197419						Cholelithiasis	Q6AZ33	0.022247
						channel activity	TRPV2,A0A0G2JZT0,A0A0G2JVZ6,A0A0H2UHF5	0.0246947		homotypic cell-cell adhesion	D4ADU2,ABAT	0.0136342		DNA packaging complex	M0RBX6	0.197419						Increased circulating IgE level	Q642B0,FAS	0.022247
						passive transmembrane transporter activity	TRPV2,A0A0G2JZT0,A0A0G2JVZ6,A0A0H2UHF5	0.0246947		positive regulation of ATP metabolic process	A0A0G2JZT0,F1LX07	0.0136342		actin cytoskeleton	FLOT2	0.197419						Abnormality of the inner ear	D3ZT90,A0A0A0MXZ8,A0A0G2K6E2,A0A0G2K478,Q642B0,FAS,A0A0H2UHF5	0.022247
						RNA 2'-O-methyltransferase activity	D3ZGI8	0.0249687		xenobiotic catabolic process	CRYZ	0.0143869		dendritic tree	FLOT2	0.197419						Growth abnormality	D3ZT90,A0A0A0MXZ8,F1LNG8,PHGDH,AHCY,A0A0G2K6E2,ABAT,A0A0G2K478,Q642B0,UFSP2,FAS,A0A0H2UHF5	0.0223072
						alpha-glucosidase activity	M0R544	0.0254938		GMP biosynthetic process	A0A0A0MXZ8	0.0148977		cell-cell junction	FLOT2	0.197419						Widened subarachnoid space	D3ZT90,AHCY	0.0223072
						peptidyl-proline dioxygenase activity	A0A0G2K8N3	0.025653		regulation of establishment of T cell polarity	FLOT2	0.0148977		plasma membrane	FLOT2,D4ADU2,HSD17B8,ALOX15,D4A0Z1,TRPV2,A0A0G2K290,A0A0G2JZT0,A0A0G2JVZ6,Q642B0,FAS,A0A0H2UHF5,TGM2,A0A0G2JVU1,A0A0G2JWJ0	0.200425						Abnormality of limbs	C9E895,F1LNG8,PHGDH,AHCY,F8WFH8,Q3B8P4,A0A0G2K478,DDC,Q642B0,UFSP2,A0A0H2UHF5	0.0223072
						calcium channel activity	TRPV2,A0A0G2JVZ6	0.0260286		nucleoside monophosphate biosynthetic process	A0A0A0MXZ8,A0A0G2K478	0.0148977		membrane protein complex	FLOT2,A0A0G2JVZ6,A0A0G2JVU1,D3ZNK1,VPS26A	0.200425						Brain atrophy	D3ZT90,C9E895,Q3B8P4,D3ZLK9,A0A0G2K478	0.0223072
						catalytic activity, acting on a protein	G3V6T7,CAMKV	0.0265163		anterograde dendritic transport	FLOT2	0.0148977		apical part of cell	D4ADU2	0.207698						Acrania	A0A0G2JWJ0	0.0223072
						ATP-gated ion channel activity	A0A0G2JZT0	0.0270931		cellular oxidant detoxification	A0A0G2K6E2,A0A1K0FUA6	0.0148977		bounding membrane of organelle	FLOT2,G3V7V6,B2GUZ6,D3ZNK1,VPS26A	0.207698						Hyposerinemia	PHGDH	0.0223072
						glutamate receptor binding	FLOT2	0.0277731		regulation of glutamate metabolic process	D4ADU2	0.0151209		receptor complex	A0A0G2JVZ6,A0A0G2JVU1	0.209043						Open operculum	D3ZT90	0.0223072
						purine ribonucleotide binding	CAMKV,D3ZT90,F8WFH8,D3ZLK9,A0A0G2K478,A0A0G2JZT0,DNM3,TGM2,MVD,G3V9W5	0.0277731		aminergic neurotransmitter loading into synaptic vesicle	DDC	0.0151209		leading edge membrane	A0A0G2JVZ6	0.215392						Abnormality of the ear	D3ZT90,A0A0A0MXZ8,C9E895,PHGDH,A0A0G2K6E2,Q3B8P4,D3ZLK9,A0A0G2K478,Q642B0,FAS,A0A0H2UHF5	0.0223072
						ligand-gated cation channel activity	A0A0G2JZT0,A0A0H2UHF5	0.0277731		regulation of AMPA glutamate receptor clustering	D4ADU2	0.0151209		organelle membrane	FLOT2,G3V7V6,A0A140TAC7,F1LX07,B2GUZ6,Q5XIG9,D3ZNK1	0.216519						Abnormal hand bone ossification	Q642B0,UFSP2	0.0223072
						1-phosphatidylinositol-4-phosphate 5-kinase activity	G3V9W5	0.0278234		phenol-containing compound biosynthetic process	D4ADU2,DDC	0.0151209		perinuclear region of cytoplasm	FLOT2	0.217197						Elevated circulating glutaric acid concentration	D3ZT90	0.0223072
						transmembrane transporter activity	D4ADU2,TRPV2,A0A0G2JZT0,A0A0G2JVZ6,F1LX07,A0A0H2UHF5	0.0283215		response to pyrethroid	DDC	0.0151209		catalytic complex	ABAT,M0R5J4,G3V9P0,GCLC,A0A0G2JWJ0	0.217197						Abnormal putamen morphology	D3ZT90	0.0223072
						zinc ion binding	Q6AZ33,CRYZ	0.0283215		response to alkaloid	ABAT,DDC,PPP1R1B	0.0151209		synaptic vesicle	DDC	0.217197						Aplasia of the nasal bone	A0A0G2JWJ0	0.0223072
						ribonucleotide binding	CAMKV,D3ZT90,F8WFH8,D3ZLK9,A0A0G2K478,A0A0G2JZT0,DNM3,TGM2,MVD,G3V9W5	0.0284488		regulation of glutamate receptor clustering	D4ADU2	0.0151209		organelle inner membrane	F1LX07,Q5XIG9	0.217197						Subdural hemorrhage	D3ZT90	0.0223072
						purine nucleotide binding	CAMKV,D3ZT90,F8WFH8,D3ZLK9,A0A0G2K478,A0A0G2JZT0,DNM3,TGM2,MVD,G3V9W5	0.0284488		phytoalexin metabolic process	DDC	0.0151209		integral component of plasma membrane	D4A0Z1,A0A0G2JZT0,A0A0G2JVZ6,A0A0G2JVU1	0.217197						Aplasia/Hypoplasia of the cerebellum	PHGDH,AHCY,ABAT	0.022327
						magnesium ion binding	CLYBL,M0R5J4,A0A0G2JVG3	0.0284488		monosaccharide metabolic process	A0A140TAC7,F1LX07,GCLC,D3Z955	0.0152762		peptidase complex	G3V9P0	0.221208						Generalized hypotonia	D3ZT90,F1LNG8,Q3B8P4,A0A0G2K478,Q642B0,A0A0H2UHF5,F1MAR6,ACAT2,M0R544	0.0223601
						RNA cap binding	Q3B8P4	0.0287232		secondary metabolic process	D4ADU2,DDC	0.0155385		endomembrane system	G3V6T7	0.223892						Generalized-onset seizure	C9E895,PHGDH,Q3B8P4,A0A0H2UHF5,G3V960	0.0223601
						NADP binding	CRYZ	0.0291442		lipid import into cell	D4ADU2,A0A0H2UHF5	0.0155385		microtubule cytoskeleton	NIT2	0.226485						Abnormality of the lower limb	C9E895,F1LNG8,PHGDH,AHCY,F8WFH8,Q3B8P4	0.0226017
						protease binding	FLOT2,A0A0G2JVZ6	0.0291442		modification of postsynaptic structure	CAMKV	0.01566		autophagosome	G3V9W5	0.226485						Abnormal gallbladder morphology	Q6AZ33	0.0234107
						steroid dehydrogenase activity, acting on the CH-OH group of donors, NAD or NADP as acceptor	HSD17B8	0.0293397		anion homeostasis	D4ADU2,GRM2	0.015661		organellar ribosome	MRPL46	0.226802						Spastic tetraplegia	C9E895,PHGDH	0.0240239
						insulin-like growth factor I binding	A0A0G2JVZ6	0.0309898		purine nucleoside metabolic process	A0A0A0MXZ8,A0A0G2K478	0.0162692		mitochondrial ribosome	MRPL46	0.226802						Abnormal circulating IgE level	Q642B0,FAS	0.0244922
						L-aspartate transmembrane transporter activity	F1LX07	0.0313601		gamma-aminobutyric acid catabolic process	ABAT	0.0162692		exocytic vesicle	DDC	0.226802						Vestibular dysfunction	D3ZT90,FAS,A0A0H2UHF5	0.0244922
						calcium ion transmembrane transporter activity	TRPV2,A0A0G2JVZ6	0.0316009		negative regulation of entry of bacterium into host cell	A0A0G2JVZ6	0.0162692		protein-containing complex	A0A0G2JSW3,FLOT2,A0A1K0FUA6,ABAT,F8WFH8,A0A0G2K290,M0R5J4,M0RBX6,A0A0G2JVZ6,G3V9P0,GCLC,A0A0G2JVU1,D3ZNK1,A0A0G2JWJ0,MRPL46	0.233933						Tetraplegia/tetraparesis	C9E895,A0A0G2K6E2,D3ZGI8	0.0244922
						inorganic cation transmembrane transporter activity	TRPV2,A0A0G2JZT0,A0A0G2JVZ6,A0A0H2UHF5	0.0339479		positive regulation of uterine smooth muscle contraction	ABAT	0.0162692		nuclear membrane	G3V7V6	0.237463						Halitosis	F1LRJ9	0.024892
						iron ion binding	ALOX15,A0A0G2K8N3	0.034427		cellular respiration	D3ZQD3,A0A0G2K478,F1LX07	0.0162692		somatodendritic compartment	FLOT2	0.240285						Reticulocytosis	FAS,GCLC	0.024892
						carbohydrate derivative binding	CAMKV,D3ZT90,F8WFH8,D3ZLK9,A0A0G2K478,A0A0G2JZT0,DNM3,TGM2,MVD,G3V9W5,VCAN	0.034427		positive regulation of prolactin secretion	ABAT	0.0162692		extrinsic component of membrane	ALOX15	0.241254						Hyperketonemia	D3ZT90	0.024892
						phosphatase regulator activity	A0A0G2JWJ0,PPP1R1B	0.034427		tryptophanyl-tRNA aminoacylation	F8WFH8	0.0166724		ruffle	A0A0G2JVZ6	0.2416						Peripheral tractional retinal detachment	VCAN	0.024892
						amidine-lyase activity	GGACT	0.034427		organic cyclic compound metabolic process	Q6AZ33,CLYBL,FLOT2,D3ZT90,A0A0A0MXZ8,D4ADU2,KYAT3,HSD17B8,ABAT,F8WFH8,Q3B8P4,D3ZLK9,A0A0G2K478,M0R5J4,A0A0G2JZT0,DDC,A0A0G2K6H2,F1LX07	0.0166872		membrane-enclosed lumen	G3V6T7	0.248579						Abnormal skull morphology	D3ZT90,A0A0A0MXZ8,C9E895,PHGDH,AHCY,ABAT,Q3B8P4	0.0249715
						carboxylic acid transmembrane transporter activity	D4ADU2,F1LX07	0.034427		asparagine catabolic process	ASRGL1	0.0166956		intracellular organelle lumen	G3V6T7	0.248579						Abnormality of the gallbladder	Q6AZ33	0.025721
						adenylate cyclase inhibiting G protein-coupled glutamate receptor activity	GRM2	0.0346464		asparagine catabolic process via L-aspartate	ASRGL1	0.0166956		endosome	FLOT2	0.248579						Reye syndrome-like episodes	F1LNG8	0.025721
						organic acid transmembrane transporter activity	D4ADU2,F1LX07	0.0351354		cellular response to menadione	Q3B8P4	0.0168745		organelle lumen	G3V6T7	0.248579						Abnormality of skin morphology	ALDH2,A0A0A0MXZ8,F1LNG8,PHGDH,A0A0G2K6E2,Q3B8P4,A0A0G2K478,Q642B0,FAS,GCLC,MVD	0.025721
						protein-glutamine gamma-glutamyltransferase activity	TGM2	0.035357		catecholamine metabolic process	ABAT,DDC	0.016911		kinetochore	A0A0G2JWJ0	0.260072						Intermittent hypothermia	DDC	0.0262231
						gated channel activity	A0A0G2JZT0,A0A0G2JVZ6,A0A0H2UHF5	0.0355762		organic anion transport	D4ADU2,ABAT,F1LX07,A0A0H2UHF5	0.016911		intermediate filament	F1LRZ7	0.266192						Asymmetry of the ears	C9E895	0.0262231
						transporter activity	D4ADU2,TRPV2,A0A0G2JZT0,A0A0G2JVZ6,F1LX07,A0A0H2UHF5	0.0355762		amino acid import across plasma membrane	D4ADU2,A0A0H2UHF5	0.016911		supramolecular fiber	F1LRZ7,A0A0G2JWJ0,CSRP1	0.267854						Abnormality of the cardiovascular system	D3ZT90,A0A0A0MXZ8,PHGDH,AHCY,A0A0G2K6E2,D3ZLK9,A0A0G2K478,DDC,Q642B0,IVD,FAS,GCLC	0.0262231
						hydrolase activity, acting on carbon-nitrogen (but not peptide) bonds	NIT2,ASRGL1	0.0355762		platelet activation	D4ADU2,ABAT	0.016911		supramolecular polymer	F1LRZ7,A0A0G2JWJ0,CSRP1	0.271928						Abnormal myocardium morphology	AHCY,A0A0G2K6E2,D3ZLK9,Q642B0,FAS	0.0262231
						L-glutamate transmembrane transporter activity	F1LX07	0.0355844		catechol-containing compound metabolic process	ABAT,DDC	0.016911		protein-DNA complex	M0RBX6	0.279971						Neurological speech impairment	D3ZT90,Q3B8P4,D3ZLK9,A0A0G2K478,F1LX07,Q642B0,A0A0H2UHF5,GCLC,F1MAR6	0.0262231
						G protein-coupled glutamate receptor activity	GRM2	0.0378722		cellular detoxification	A0A0G2K6E2,A0A1K0FUA6	0.016911		actin-based cell projection	A0A0G2JVZ6	0.298489						Hypoalbuminemia	AHCY,A0A0G2K478	0.0262231
						steroid dehydrogenase activity	HSD17B8	0.0378722		regulation of engulfment of apoptotic cell	ALOX15	0.016911		neuronal cell body	DDC,PPP1R1B	0.31192						Progressive macrocephaly	D3ZT90	0.0263404
						mRNA 3'-UTR binding	CRYZ	0.0378722		organic hydroxy compound biosynthetic process	D4ADU2,ALOX15,DDC	0.016911		transport vesicle	DDC	0.31633						Abnormal circulating albumin concentration	AHCY,A0A0G2K478	0.0263404
						opsonin binding	A0A0G2JVZ6	0.0378722		cobalamin metabolic process	CLYBL	0.0171655		intermediate filament cytoskeleton	F1LRZ7	0.316763						Abnormal posterior cranial fossa morphology	PHGDH,ABAT,Q642B0	0.0263404
						L-ascorbic acid binding	A0A0G2K8N3	0.0380464		membrane organization	FLOT2,D4ADU2,ALOX15,A0A0G2K290,A0A0G2JZT0	0.017416		lytic vacuole	VPS26A,M0R544	0.318706						Abnormal coagulation factor V activity	AHCY	0.0263404
						acidic amino acid transmembrane transporter activity	F1LX07	0.0407589		isopeptide cross-linking via N6-(L-isoglutamyl)-L-lysine	TGM2	0.017785		lysosome	VPS26A,M0R544	0.318706						Glutaric aciduria	D3ZT90	0.0263404
						cation transmembrane transporter activity	TRPV2,A0A0G2JZT0,A0A0G2JVZ6,A0A0H2UHF5	0.0415378		cellular biosynthetic process	A0A0G2JXT3,FLOT2,D3ZT90,A0A0A0MXZ8,D4ADU2,HMGCS1,C9E895,HSD17B8,PHGDH,ABAT,F8WFH8,ALOX15	0.0181921		chromosome, centromeric region	A0A0G2JWJ0	0.34845						Reduced factor VII activity	AHCY	0.0263404
						integrin binding	A0A0G2JVZ6,A0A0G2JVU1	0.0420045		glycolytic process	M0R5J4,A0A0G2JZT0,A0A0G2JVG3	0.0181921		nuclear envelope	G3V7V6	0.34845						Increased proteinogenic amino acid level in urine	IVD,F1MAR6	0.0263404
						voltage-gated cation channel activity	A0A0G2JVZ6,A0A0H2UHF5	0.0420045		modification of synaptic structure	CAMKV	0.0181921		nuclear speck	LHPP	0.401218						Neoplasm by anatomical site	D3ZT90,AHCY,A0A0G2K6E2,Q642B0,FAS,A0A0H2UHF5,MVD	0.0264997
						oxidoreductase activity, acting on single donors with incorporation of molecular oxygen, incorporation of two atoms of oxygen	ALOX15	0.0423833		L-kynurenine metabolic process	KYAT3	0.0181921		integral component of membrane	D4ADU2,F1LNG8,D3ZLK9,D4A0Z1,TRPV2,A0A0G2K290,A0A0G2JZT0,A0A0G2K3E7,A0A0G2JVZ6,F1LX07,FAS,A0A0H2UHF5,A0A140TAA1,A0A0G2JVU1	0.411155						Intracranial cystic lesion	PHGDH,ABAT,Q642B0	0.0268519
						C4-dicarboxylate transmembrane transporter activity	F1LX07	0.042615		ATP generation from ADP	M0R5J4,A0A0G2JZT0,A0A0G2JVG3	0.018403		intracellular non-membrane-bounded organelle	NIT2,FLOT2,D4ADU2	0.41529						Central nervous system cyst	PHGDH,ABAT,Q642B0	0.0270929
						ligand-gated ion channel activity	A0A0G2JZT0,A0A0H2UHF5	0.042615		cellular response to toxic substance	A0A0G2K6E2,A0A1K0FUA6	0.0187778		non-membrane-bounded organelle	NIT2,FLOT2,D4ADU2	0.41529						Abnormality of multiple cell lineages in the bone marrow	D3ZLK9,IVD,FAS	0.0270929
						potassium ion binding	A0A0G2JVG3	0.0432344		phagocytosis	ALOX15,A0A0G2K290,A0A0G2JVZ6,TGM2	0.0188561		intracellular protein-containing complex	ABAT,G3V9P0	0.435323						Abnormal ear morphology	D3ZT90,A0A0A0MXZ8,C9E895,PHGDH,A0A0G2K6E2,Q3B8P4,A0A0G2K478,Q642B0,FAS,A0A0H2UHF5	0.0276018
						oxidoreductase activity, acting on single donors with incorporation of molecular oxygen	ALOX15	0.0432344		positive regulation of myosin-light-chain-phosphatase activity	A0A0G2JWJ0	0.018857		supramolecular complex	F1LRZ7,A0A0G2JWJ0,CSRP1	0.446405						Abnormality of the septum pellucidum	PHGDH,Q3B8P4,A0A0G2JWJ0	0.0276078
						ligand-gated channel activity	A0A0G2JZT0,A0A0H2UHF5	0.0432587		regulation of vitamin metabolic process	CLYBL	0.0189989		chromosomal region	A0A0G2JWJ0	0.465563						Limb dystonia	D3ZT90,DDC	0.0281578
						purinergic nucleotide receptor activity	A0A0G2JZT0	0.0447652		organic substance biosynthetic process	A0A0G2JXT3,FLOT2,D3ZT90,A0A0A0MXZ8,D4ADU2,HMGCS1,C9E895,HSD17B8,PHGDH,ABAT,F8WFH8,ALOX15	0.0192122		postsynapse	A0A0G2JZT0	0.498602						Six lumbar vertebrae	Q642B0	0.0281578
						nucleotide receptor activity	A0A0G2JZT0	0.0447652		regulation of carbohydrate catabolic process	A0A0G2JZT0,F1LX07	0.0192122		transferase complex	ABAT	0.498602						Thyroid carcinoma	FAS,A0A0H2UHF5	0.0281578
						intramolecular transferase activity, phosphotransferases	D3Z955	0.0459872		detoxification	A0A0G2K6E2,A0A1K0FUA6	0.0192122		endosome membrane	VPS26A	0.519892						Submucous cleft lip	Q642B0	0.0281578
						purine ribonucleoside triphosphate binding	CAMKV,F8WFH8,D3ZLK9,A0A0G2K478,A0A0G2JZT0,DNM3,TGM2,MVD,G3V9W5	0.0484101		mating	ABAT,PPP1R1B	0.0193097		early endosome	VPS26A	0.522317						Abnormality of skeletal morphology	D3ZT90,A0A0A0MXZ8,C9E895,F1LNG8,PHGDH,AHCY,ABAT,Q3B8P4	0.0281578
						fibroblast growth factor binding	A0A0G2JVZ6	0.0488904		regulation of transforming growth factor beta production	A0A0G2JVZ6,A0A0G2JVU1	0.019482		endoplasmic reticulum membrane	G3V7V6	0.524571						Two carpal ossification centers present at birth	Q642B0	0.0281578
						fatty acid transmembrane transporter activity	F1LX07	0.049511		ADP metabolic process	M0R5J4,A0A0G2JZT0,A0A0G2JVG3	0.0195995		nucleolus	D3ZGI8,A0A0G2JWJ0	0.52599						Decreased distal sensory nerve action potential	F1LNG8	0.0282015
						ubiquitin-like protein-specific protease activity	UFSP2	0.050374		dipeptide import across plasma membrane	D4ADU2	0.0196967		endoplasmic reticulum subcompartment	G3V7V6	0.526139						Infantile encephalopathy	D3ZT90	0.0282015
						glucosidase activity	M0R544	0.0519807		protein localization to membrane raft	FLOT2	0.0196967		large ribosomal subunit	MRPL46	0.526875						Tall stature	A0A0G2K6E2,ABAT,Q642B0	0.028412
						structural constituent of muscle	CSRP1	0.0521291		dendritic transport	FLOT2	0.0196967		nuclear outer membrane-endoplasmic reticulum membrane network	G3V7V6	0.526875						Atrophy/Degeneration affecting the central nervous system	D3ZT90,C9E895,Q3B8P4,D3ZLK9,A0A0G2K478	0.028468
						inward rectifier potassium channel activity	A0A0H2UHF5	0.0541799		amino acid import	D4ADU2,A0A0H2UHF5	0.0196967		polymeric cytoskeletal fiber	F1LRZ7	0.62921						Elevated hepatic transaminase	F1LNG8,AHCY,A0A0G2K478	0.0284974
						carbon-nitrogen lyase activity	GGACT	0.0541799		estrogen biosynthetic process	HSD17B8	0.0196967		nuclear body	LHPP	0.635842						Short umbilical cord	PHGDH	0.0286018
						fibronectin binding	A0A0G2JVZ6	0.0556028		AMPA glutamate receptor clustering	D4ADU2	0.0196967		ribosomal subunit	MRPL46	0.680426						Abnormal circulating serine concentration	PHGDH	0.0286018
						metal ion transmembrane transporter activity	TRPV2,A0A0G2JVZ6,A0A0H2UHF5	0.0556446		oligopeptide import across plasma membrane	D4ADU2	0.0196967		organelle subcompartment	G3V7V6	0.701827						Choroid plexus cyst	PHGDH	0.0286018
						ATP binding	CAMKV,F8WFH8,D3ZLK9,A0A0G2K478,A0A0G2JZT0	0.0557746		glutamate receptor clustering	D4ADU2	0.0196967		Golgi apparatus	A0A0G2K8N3	0.701827						Wide proximal femoral metaphysis	UFSP2	0.0287195
						transferase activity, transferring amino-acyl groups	TGM2	0.0564455		purine deoxyribonucleoside metabolic process	A0A0G2K478	0.0198411		chromatin	M0RBX6	0.701827						Platelet antibody positive	FAS	0.0289223
						enzyme binding	FLOT2,ABAT,F8WFH8,D4A0Z1,DDC,A0A0G2JVZ6,TGM2,A0A0G2JWJ0	0.0573471		positive regulation of carbohydrate metabolic process	A0A0G2JZT0,F1LX07	0.0198946		nucleus	A0A0A0MXZ8,F8WFH8,Q3B8P4,A0A0G2K8N3,G3V7V6,M0RBX6,LHPP,UFSP2,D3ZGI8,A0A0G2JWJ0,MRPL46,CSRP1,A0A0G2JVG3,G3V9W5	0.701827						Increased proportion of HLA DR+ T cells	FAS	0.0289223
						phosphatidylinositol phosphate kinase activity	G3V9W5	0.0578299		positive regulation of inhibitory postsynaptic potential	ABAT	0.0198946		ribosome	MRPL46	0.778479						Developmental regression	D3ZT90,AHCY,D3ZLK9,FAS	0.0291971
						disulfide oxidoreductase activity	A0A0G2K6E2	0.0578299		regulation of cell adhesion	FLOT2,ABAT,ALOX15,A0A0G2JVZ6,TGM2,A0A0G2JWJ0	0.0204912		chromosome	M0RBX6,A0A0G2JWJ0	0.778479						Abnormal circulating protein concentration	F1LNG8,AHCY,A0A0G2K6E2,A0A0G2K478	0.0292296
						voltage-gated ion channel activity	A0A0G2JVZ6,A0A0H2UHF5	0.0580959		energy derivation by oxidation of organic compounds	D3ZQD3,A0A0G2K478,F1LX07,M0R544	0.0204912		nuclear lumen	Q3B8P4,A0A0G2K8N3,LHPP,D3ZGI8,A0A0G2JWJ0,MRPL46,G3V9W5	0.778479						Impaired cortisol response to insulin stimulation test	A0A0G2K6E2	0.0294646
						alkali metal ion binding	A0A0G2JVG3	0.0580959		transforming growth factor beta production	A0A0G2JVZ6,A0A0G2JVU1	0.0204939		nucleoplasm	Q3B8P4,A0A0G2K8N3,LHPP	0.822746						Decreased body weight	D3ZT90,F1LNG8,PHGDH,AHCY,A0A0G2K6E2	0.0294646
						peroxidase activity	A0A1K0FUA6	0.0580959		positive regulation of bleb assembly	A0A0G2JZT0	0.0206848		extracellular space	A0A0G2K290	0.844283						Testicular adrenal rest tumor	A0A0G2K6E2	0.0294646
						pyrophosphatase activity	D4AA35,Q3B8P4,LHPP,DNM3	0.0580959		purine nucleoside diphosphate metabolic process	M0R5J4,A0A0G2JZT0,A0A0G2JVG3	0.0207372		extracellular region	A0A0G2K290,Q642B0	0.87257						Decreased circulating dehydroepiandrosterone level	A0A0G2K6E2	0.0294646
						voltage-gated channel activity	A0A0G2JVZ6,A0A0H2UHF5	0.0580959		purine ribonucleoside diphosphate metabolic process	M0R5J4,A0A0G2JZT0,A0A0G2JVG3	0.0207372		ribonucleoprotein complex	MRPL46	0.892237						Abnormality of the skull base	PHGDH,ABAT,Q642B0	0.0294646
						FAD binding	A0A140TAC7	0.0580959		vacuolar sequestering	M0R544	0.0211056										Leydig cell neoplasia	A0A0G2K6E2	0.0294646
						hydrolase activity, acting on acid anhydrides, in phosphorus-containing anhydrides	D4AA35,Q3B8P4,LHPP,DNM3	0.0580959		lipoxin A4 biosynthetic process	ALOX15	0.0211309										Juvenile onset	F1LNG8,F8WFH8	0.0296658
						hydrolase activity, acting on acid anhydrides	D4AA35,Q3B8P4,LHPP,DNM3	0.0580959		lipoxin A4 metabolic process	ALOX15	0.0211309										Neoplasm	D3ZT90,AHCY,A0A0G2K6E2,Q642B0,FAS,A0A0H2UHF5,MVD	0.0297267
						threonine-type peptidase activity	ASRGL1	0.0584867		ribonucleoside diphosphate metabolic process	M0R5J4,A0A0G2JZT0,A0A0G2JVG3	0.0213613										Abnormal subarachnoid space morphology	D3ZT90,AHCY	0.0297267
						excitatory extracellular ligand-gated ion channel activity	A0A0G2JZT0	0.0585511		amine transport	ABAT,DDC	0.0213613										Ophthalmoplegia	A0A0A0MXZ8,D3ZLK9,A0A0G2K478	0.0306092
						protein dimerization activity	HMGCS1,F8WFH8,M0RBX6,LHPP	0.0596447		L-serine biosynthetic process	PHGDH	0.0216562										Impaired distal tactile sensation	F1LNG8	0.0306541
						hydrolase activity	NIT2,D4AA35,CLYBL,AHCY,Q3B8P4,LHPP,DNM3,ASRGL1,UFSP2	0.0596447		isoquinoline alkaloid metabolic process	DDC	0.0216562										Undetectable light- and dark-adapted electroretinogram	A0A0A0MXZ8	0.0306541
						dicarboxylic acid transmembrane transporter activity	F1LX07	0.0598673		wound healing	D4ADU2,ABAT,ALOX15	0.0217589										High-pitched cry	ABAT	0.0307429
						acid-amino acid ligase activity	GCLC	0.059893		tripeptide transmembrane transport	D4ADU2	0.0218119										Hepatic failure	F1LNG8,A0A0G2K478,D3ZGI8	0.0308506
						ligase activity, forming carbon-oxygen bonds	F8WFH8	0.0624401		glutathione transmembrane transport	D4ADU2	0.0218119										Abnormality of the skeletal system	D3ZT90,A0A0A0MXZ8,C9E895,F1LNG8,PHGDH,AHCY,ABAT,Q3B8P4	0.0308506
						aminoacyl-tRNA ligase activity	F8WFH8	0.0624401		unsaturated fatty acid metabolic process	ALOX15,PTGR2	0.022132										Abnormal eye morphology	D3ZT90,A0A0A0MXZ8,C9E895,F1LNG8,PHGDH,Q3B8P4,A0A0G2K8N3,A0A0G2K478,Q642B0,FAS,B2GUZ6,A0A0G2JWJ0	0.0308506
						oxidoreductase activity, acting on peroxide as acceptor	A0A1K0FUA6	0.062969		fatty-acyl-CoA biosynthetic process	D3ZT90	0.0222724										Thrombocytopenia	PHGDH,A0A0G2K478,IVD,FAS	0.0308506
						nucleobase-containing compound kinase activity	A0A0G2K478	0.0641766		cellular nitrogen compound metabolic process	Q6AZ33,FLOT2,D3Z8I7,D3ZT90,A0A0A0MXZ8,D4ADU2,ABAT,F8WFH8,Q3B8P4,D3ZLK9,B6DYQ9,A0A0G2K478,M0R5J4,A0A0G2JZT0,DDC,A9UMW1,A0A0G2K6H2,F1LX07,GCLC,A0A0G2JVU1,D3ZGI8,A0A0G2JWJ0,MVD,A0A0G2JVG3,RNF141	0.0226299										Abnormality of the head	F1LRJ9,D3ZT90,A0A0A0MXZ8,C9E895,PHGDH,AHCY,ABAT,Q3B8P4	0.0308506
						insulin-like growth factor binding	A0A0G2JVZ6	0.0647825		establishment of T cell polarity	FLOT2	0.0226358										Agenesis of corpus callosum	PHGDH,ABAT,Q642B0,A0A0G2JWJ0	0.0309703
						2-oxoglutarate-dependent dioxygenase activity	A0A0G2K8N3	0.0653361		establishment of lymphocyte polarity	FLOT2	0.0226358										Weakness due to upper motor neuron dysfunction	A0A0A0MXZ8,C9E895,A0A0G2K6E2,FAS,D3ZGI8	0.0309703
						protein homodimerization activity	HMGCS1,F8WFH8,LHPP	0.0653361		protein modification process	G3V6T7,CAMKV,A0A0G2JXT3	0.0226406										Bifid uterus	PHGDH	0.0309703
						kinase inhibitor activity	F8WFH8	0.066044		cellular protein modification process	G3V6T7,CAMKV,A0A0G2JXT3	0.0226406										Ileal atresia	A0A0G2JWJ0	0.0311071
						chemokine binding	A0A0G2JVZ6	0.066167		cellular aromatic compound metabolic process	Q6AZ33,CLYBL,FLOT2,D3ZT90,A0A0A0MXZ8,D4ADU2,KYAT3,ABAT,F8WFH8,Q3B8P4,D3ZLK9,A0A0G2K478,M0R5J4,A0A0G2JZT0,DDC,A0A0G2K6H2,F1LX07	0.0227911										Esotropia	PHGDH,AHCY	0.0313153
						catalytic activity, acting on a rRNA	D3ZGI8	0.0662898		regulation of gamma-aminobutyric acid secretion	ABAT	0.0230269										Abnormality of head or neck	F1LRJ9,D3ZT90,A0A0A0MXZ8,C9E895,PHGDH,AHCY,ABAT,Q3B8P4	0.0313555
						rRNA methyltransferase activity	D3ZGI8	0.0662898		nucleoside diphosphate phosphorylation	M0R5J4,A0A0G2JZT0,A0A0G2JVG3	0.0230269										Abnormality of bone marrow cell morphology	D3ZLK9,IVD,FAS	0.0313816
						protein N-terminus binding	C9E895	0.0671163		cellular ketone metabolic process	D4ADU2,KYAT3	0.0230269										Abnormal emotion/affect behavior	PHGDH,D3ZLK9,DDC,FAS,F1MAR6,G3V960	0.0316123
						metal cluster binding	ABAT	0.0672041		tripeptide transport	D4ADU2	0.0230269										Abnormal vitreous humor morphology	A0A0G2K8N3,VCAN	0.0329779
						iron-sulfur cluster binding	ABAT	0.0672041		icosanoid metabolic process	ALOX15,PTGR2	0.0230269										Ketosis	D3ZT90,IVD	0.0332083
						O-methyltransferase activity	D3ZGI8	0.0683108		negative regulation of gamma-aminobutyric acid secretion	ABAT	0.0230269										Esodeviation	PHGDH,AHCY	0.0339075
						ligase activity	F8WFH8,GCLC	0.0692178		negative regulation of dopamine secretion	ABAT	0.0230269										Hepatocellular necrosis	A0A0G2K478	0.034103
						protein kinase activity	CAMKV	0.071505		apolipoprotein A-I-mediated signaling pathway	A0A0G2JVZ6	0.0230269										Sensorineural hearing impairment	A0A0A0MXZ8,A0A0G2K6E2,A0A0G2K478,Q642B0,FAS,A0A0H2UHF5	0.0343605
						ATP transmembrane transporter activity	F1LX07	0.0720533		L-ascorbic acid biosynthetic process	A0A140TAC7	0.0230269										Hyperintensity of cerebral white matter on MRI	AHCY,M0R544	0.0350867
						14-3-3 protein binding	A0A0G2JWJ0	0.0721155		pyruvate metabolic process	M0R5J4,A0A0G2JZT0,A0A0G2JVG3	0.0230269										Flushing	ALDH2	0.0350867
						hyaluronic acid binding	VCAN	0.0744579		glutamate biosynthetic process	F1LX07	0.0230269										Optically empty vitreous	VCAN	0.0350867
						oxidoreductase activity, acting on the CH-NH group of donors	F1MAR6	0.0744579		modulation of inhibitory postsynaptic potential	ABAT	0.0230269										Bone marrow hypocellularity	IVD,FAS	0.0350867
						purine ribonucleotide transmembrane transporter activity	F1LX07	0.0775904		nucleoside monophosphate metabolic process	A0A0A0MXZ8,A0A0G2K478	0.0230269										Generalized abnormality of skin	ALDH2,F1LNG8,PHGDH,A0A0G2K478,FAS,GCLC,MVD	0.0350867
						adenine nucleotide transmembrane transporter activity	F1LX07	0.0775904		nucleotide phosphorylation	M0R5J4,A0A0G2JZT0,A0A0G2JVG3	0.0230269										Abnormal platelet count	PHGDH,A0A0G2K478,IVD,FAS	0.0350867
						phosphatidylinositol-4,5-bisphosphate binding	ALOX15	0.0800504		dipeptide transmembrane transport	D4ADU2	0.0230269										Abnormal axial skeleton morphology	D3ZT90,A0A0A0MXZ8,C9E895,PHGDH,AHCY,ABAT,Q3B8P4	0.0350867
						voltage-gated calcium channel activity	A0A0G2JVZ6	0.0801826		glutathione transport	D4ADU2	0.0230269										Abnormality of body height	F1LNG8,PHGDH,A0A0G2K6E2,ABAT,Q642B0,UFSP2,FAS,A0A0H2UHF5	0.0350867
						purine nucleotide transmembrane transporter activity	F1LX07	0.0809522		regulation of uterine smooth muscle contraction	ABAT	0.0230269										Irregular capital femoral epiphysis	UFSP2	0.0353781
						phosphotransferase activity, alcohol group as acceptor	CAMKV	0.0809522		dipeptide transport	D4ADU2	0.0230269										Ulnar claw	F1LNG8	0.0353781
						protein phosphatase inhibitor activity	PPP1R1B	0.0835395		regulation of synapse organization	CAMKV,D4ADU2	0.0230511										Low-output congestive heart failure	M0R544	0.0353781
						protein kinase C binding	A0A0G2JVZ6	0.0835395		membrane raft assembly	FLOT2	0.0230511										Digital ulcer	F1LNG8	0.0353781
						nucleotide transmembrane transporter activity	F1LX07	0.0864879		protein homotrimerization	CLYBL	0.0231589										Hepatocellular carcinoma	AHCY,FAS	0.0353781
						intramolecular transferase activity	D3Z955	0.0864879		GMP metabolic process	A0A0A0MXZ8	0.0233225										Firm muscles	M0R544	0.0353781
						mRNA binding	CRYZ	0.0864879		macromolecule modification	G3V6T7,CAMKV,A0A0G2JXT3	0.0233225										Acral ulceration	F1LNG8	0.0353781
						monosaccharide binding	A0A0G2K8N3	0.0881456		cellular hormone metabolic process	HSD17B8,G3V7V6	0.0233225										Broad femoral metaphyses	UFSP2	0.0353781
						actinin binding	CSRP1	0.0881456		threonine metabolic process	PHGDH	0.0233225										Irregular acetabular roof	UFSP2	0.0353781
						kinase activity	CAMKV	0.0893469		nucleoside metabolic process	A0A0A0MXZ8,A0A0G2K478	0.0233225										Poliosis	FAS	0.0353781
						enzyme inhibitor activity	F8WFH8,A0A0G2JWJ0,PPP1R1B	0.0894814		lipoxin biosynthetic process	ALOX15	0.0233225										Painless fractures due to injury	F1LNG8	0.0353781
						manganese ion binding	A0A0G2K1S6	0.0911295		regulation of postsynaptic membrane neurotransmitter receptor levels	FLOT2,Q642B0	0.0233225										Abnormality of the biliary system	Q6AZ33,F1LNG8,A0A0G2K478,GCLC	0.0355856
						S-adenosylmethionine-dependent methyltransferase activity	D3ZGI8,G3V960	0.0911295		ATP biosynthetic process	A0A0G2K478,F1LX07	0.0233225										Enlarged vestibular aqueduct	A0A0H2UHF5	0.0356776
						glutamate receptor activity	GRM2	0.094075		alpha-amino acid biosynthetic process	PHGDH,F1LX07	0.0233225										Abnormal adipose tissue morphology	PHGDH,A0A0G2K6E2,FAS	0.0360641
						calcium channel regulator activity	GRM2	0.094075		cellular response to interleukin-13	ALOX15	0.0233225										Ophthalmoparesis	A0A0A0MXZ8,D3ZLK9,A0A0G2K478	0.0360641
						phosphatase inhibitor activity	PPP1R1B	0.094075		regulation of synapse structure or activity	CAMKV,D4ADU2	0.0233225										Small placenta	PHGDH	0.0360641
						organophosphate ester transmembrane transporter activity	F1LX07	0.095744		regulation of neurotransmitter levels	C9E895,ABAT,A0A0H2UHF5	0.0233225										Hydranencephaly	PHGDH	0.0360641
						cis-trans isomerase activity	A0A0G2K6H2	0.0962764		lipoxin metabolic process	ALOX15	0.0233225										Abnormality of fluid regulation	PHGDH,AHCY,D3ZLK9,IVD,FAS	0.0363278
						extracellular matrix binding	A0A0G2JVZ6	0.0975929		leucine catabolic process	IVD	0.0233225										Periportal fibrosis	A0A0G2K478	0.0382786
						phosphatidylinositol bisphosphate binding	ALOX15	0.0981507		peptide metabolic process	D3Z8I7,D4ADU2,F8WFH8,B6DYQ9,A9UMW1,A0A0G2K6H2,GCLC	0.0241626										Hypertonia	D3ZT90,C9E895,PHGDH,Q3B8P4,DDC,F1LX07,D3ZGI8	0.0382786
						cell adhesion molecule binding	A0A0G2JVZ6,A0A0G2JVU1	0.0981507		cysteine metabolic process	D4ADU2	0.0243546										Asthenia	A0A0G2K478	0.0382786
						monocarboxylic acid transmembrane transporter activity	F1LX07	0.0982252		regulation of NADP metabolic process	A0A0G2K1S6	0.0243546										Abnormal response to insulin tolerance test	A0A0G2K6E2	0.0382786
						transferase activity, transferring phosphorus-containing groups	CAMKV	0.100303		regulation of neutrophil apoptotic process	D4ADU2	0.0243546										External genital hypoplasia	A0A0A0MXZ8,C9E895,PHGDH,Q642B0,A0A0G2JWJ0	0.0387074
						thiolester hydrolase activity	UFSP2	0.105614		regulation of glutamine family amino acid metabolic process	D4ADU2	0.0243546										Abnormality of hair texture	PHGDH,AHCY	0.0391458
						transferase activity, transferring acyl groups other than amino-acyl groups	A0A0G2K3E7,ACAT2	0.107825		membrane depolarization	A0A0G2JZT0,GCLC	0.0244969										Fasting hypoglycemia	D3ZT90	0.0394624
						extracellular ligand-gated ion channel activity	A0A0G2JZT0	0.111265		regulation of bleb assembly	A0A0G2JZT0	0.0245551										Short greater sciatic notch	Q642B0	0.0405856
						ligase activity, forming carbon-nitrogen bonds	GCLC	0.113192		regulation of membrane potential	ABAT,A0A0G2JZT0,A0A0H2UHF5,GCLC	0.0246113										Spasticity	D3ZT90,C9E895,PHGDH,Q3B8P4	0.0405856
						amide binding	D3ZT90	0.116114		homeostatic process	D4ADU2,A0A0G2K6E2,ABAT,TRPV2,A0A0G2JZT0,A0A0G2JVZ6,A0A0H2UHF5,GCLC,TGM2	0.0252										Broad secondary alveolar ridge	Q642B0	0.0405856
						catalytic activity, acting on a tRNA	F8WFH8	0.118627		positive regulation of dopamine metabolic process	ABAT	0.0252										Supernumerary vertebrae	Q642B0	0.0405856
						nucleobase-containing compound transmembrane transporter activity	F1LX07	0.121291		positive regulation of catecholamine metabolic process	ABAT	0.0252										Hypermethioninemia	AHCY	0.0405856
						methyltransferase activity	D3ZGI8,G3V960	0.130123		uterine smooth muscle contraction	ABAT	0.0252										Abnormal number of vertebrae	Q642B0	0.0405856
						N-acetyltransferase activity	A0A0G2K3E7	0.130516		prolactin secretion	ABAT	0.0252										Ketotic hypoglycemia	A0A0G2K6E2	0.04067
						carbohydrate binding	A0A0G2K8N3,M0R544	0.13155		protein trimerization	CLYBL	0.0252										Abnormal response to endocrine stimulation test	A0A0G2K6E2	0.04067
						carbohydrate derivative transmembrane transporter activity	F1LX07	0.136911		Langerhans cell differentiation	A0A0G2JVU1	0.0253063										Neoplasm of the thyroid gland	FAS,A0A0H2UHF5	0.04067
						protein domain specific binding	F8WFH8,DDC,TGM2	0.139421		alkanesulfonate metabolic process	PHGDH	0.025737										Abnormal thrombocyte morphology	PHGDH,A0A0G2K478,IVD,FAS	0.04067
						transferase activity, transferring one-carbon groups	D3ZGI8,G3V960	0.139434		taurine metabolic process	PHGDH	0.025737										Abnormality of the cerebral cortex	D3ZT90,PHGDH,Q3B8P4	0.04067
						RNA methyltransferase activity	D3ZGI8	0.149162		alkaloid metabolic process	DDC	0.025737										Abnormal circulating dicarboxylic acid concentration	D3ZT90,A0A0G2K478	0.04067
						protein kinase binding	F8WFH8,A0A0G2JVZ6,A0A0G2JWJ0	0.152423		nucleoside diphosphate metabolic process	M0R5J4,A0A0G2JZT0,A0A0G2JVG3	0.0258912										Polyneuropathy	A0A0G2K478,GCLC	0.04067
						phosphatidylinositol phosphate binding	ALOX15	0.152423		neurotransmitter-gated ion channel clustering	D4ADU2	0.0259875										Microvesicular hepatic steatosis	F1LNG8	0.04067
						immunoglobulin receptor binding	A0A0G2K290	0.152423		regulation of sulfur metabolic process	D4ADU2	0.0259875										Abnormal cardiovascular system physiology	D3ZT90,A0A0G2K6E2,A0A0G2K478,DDC,Q642B0,IVD,FAS	0.04067
						acetyltransferase activity	A0A0G2K3E7	0.152712		response to drug	C9E895,ABAT,DDC,A0A0G2JWJ0	0.0269193										Abnormality of the immune system	F1LNG8,PHGDH,A0A0G2K6E2,D3ZLK9,A0A0G2K478,Q642B0,IVD,FAS,GCLC	0.0408541
						N-acyltransferase activity	A0A0G2K3E7	0.160181		neurotransmitter biosynthetic process	C9E895	0.0269193										Lethargy	ABAT,D3ZLK9,IVD	0.0408541
						kinase regulator activity	F8WFH8	0.163676		response to interleukin-13	ALOX15	0.0269193										Decreased CSF homovanillic acid	DDC	0.0413416
						voltage-gated potassium channel activity	A0A0H2UHF5	0.169625		kynurenine metabolic process	KYAT3	0.0271646										Elevated proportion of CD4-negative, CD8-negative, alpha-beta regulatory T cells	FAS	0.0418074
						anion transmembrane transporter activity	D4ADU2,F1LX07	0.17394		response to cocaine	ABAT,PPP1R1B	0.0274084										Loss of consciousness	D3ZT90	0.0418074
						antigen binding	A0A0G2K290	0.17717		G1 to G0 transition	PHGDH	0.0274084										Cerebral hamartoma	D3ZT90	0.0418074
						protein phosphatase regulator activity	PPP1R1B	0.178187		response to redox state	D4ADU2	0.0274084										Reduced delayed hypersensitivity	FAS	0.0418074
						kinase binding	F8WFH8,A0A0G2JVZ6,A0A0G2JWJ0	0.18382		fatty acid biosynthetic process	HSD17B8,ALOX15	0.0274084										Myoclonic seizure	C9E895,PHGDH	0.041852
						catalytic activity, acting on RNA	F8WFH8,D3ZGI8	0.187909		tyrosine catabolic process	A0A0G2K6H2	0.0274084										Adult onset sensorineural hearing impairment	A0A0G2K478	0.0418581
						GTP binding	DNM3,TGM2	0.18877		transport	A0A0G2JSW3,FLOT2,D4ADU2,A0A1K0FUA6,ABAT,ALOX15,TRPV2,A0A0G2K290,A0A0G2JZT0,DDC,A0A0G2JVZ6,F1LX07,A0A0H2UHF5,GCLC,TGM2,D3ZNK1,A0A0G2JWJ0	0.0274084										Salt craving	A0A0H2UHF5	0.0419329
						purine ribonucleoside binding	DNM3,TGM2	0.189882		regulation of vacuole organization	M0R5J4,G3V9W5	0.0274084										Reduced antithrombin III activity	AHCY	0.0419329
						ribonucleoside binding	DNM3,TGM2	0.191247		entry of bacterium into host cell	A0A0G2JVZ6	0.0274084										Macrovesicular hepatic steatosis	F1LNG8	0.0422916
						purine nucleoside binding	DNM3,TGM2	0.191247		regulation of secondary metabolic process	D4ADU2	0.0274084										Autoamputation of digits	F1LNG8	0.0422916
						ion channel regulator activity	GRM2	0.192757		purine nucleoside triphosphate biosynthetic process	A0A0G2K478,F1LX07	0.0274084										Abnormal globus pallidus morphology	D3ZT90	0.0426858
						nucleoside binding	DNM3,TGM2	0.195379		purine ribonucleoside triphosphate biosynthetic process	A0A0G2K478,F1LX07	0.0274084										Communicating hydrocephalus	D3ZT90	0.0426858
						guanyl ribonucleotide binding	DNM3,TGM2	0.195379		regulation of melanin biosynthetic process	D4ADU2	0.0274084										Hypernatriuria	A0A0G2K6E2	0.0426858
						omega peptidase activity	ASRGL1	0.199495		1-phosphatidyl-1D-myo-inositol 4,5-bisphosphate metabolic process	G3V9W5	0.0274084										Abnormality of the Leydig cells	A0A0G2K6E2	0.0426858
						calmodulin binding	FAS	0.199939		1-phosphatidyl-1D-myo-inositol 4,5-bisphosphate biosynthetic process	G3V9W5	0.0274084										Jaundice	F1LNG8,A0A0G2K478,GCLC	0.0426858
						guanyl nucleotide binding	DNM3,TGM2	0.199939		negative regulation of 1-phosphatidylinositol-4-phosphate 5-kinase activity	G3V9W5	0.0274084										Transposition of the great arteries	PHGDH,Q642B0	0.0429927
						growth factor binding	A0A0G2JVZ6	0.201892		regulation of secondary metabolite biosynthetic process	D4ADU2	0.0274084										Abnormal placental size	PHGDH	0.0431183
						oxidoreductase activity, acting on paired donors, with incorporation or reduction of molecular oxygen	A0A0G2K8N3	0.207944		dGTP metabolic process	A0A0G2K478	0.0274084										Abnormal peripheral action potential amplitude	F1LNG8	0.0439561
						cytokine binding	A0A0G2JVZ6	0.21011		behavior	D4ADU2,C9E895,ABAT,A0A0H2UHF5,M0R544,PPP1R1B	0.0274084										Abnormal circulating homocysteine concentration	AHCY	0.0439561
						phosphatidylinositol binding	ALOX15	0.21272		regulation of entry of bacterium into host cell	A0A0G2JVZ6	0.0274084										Hyperhomocystinemia	AHCY	0.0439561
						potassium channel activity	A0A0H2UHF5	0.220967		regulation of receptor clustering	D4ADU2	0.0274084										Cerebellar malformation	A0A0A0MXZ8,PHGDH,Q642B0,A0A0G2JWJ0	0.0439561
						lipid transporter activity	F1LX07	0.225544		negative regulation of glucose catabolic process to lactate via pyruvate	F1LX07	0.0274084										Left ventricular outflow tract obstruction	M0R544	0.0439561
						channel regulator activity	GRM2	0.241407		negative regulation of NAD metabolic process	F1LX07	0.0274084										Pain insensitivity	F1LNG8	0.0439561
						organic anion transmembrane transporter activity	F1LX07	0.246971		negative regulation of low-density lipoprotein receptor activity	A0A0G2JVZ6	0.0274084										Multifocal hyperintensity of cerebral white matter on MRI	M0R544	0.0439561
						potassium ion transmembrane transporter activity	A0A0H2UHF5	0.252242		guanosine-containing compound biosynthetic process	A0A0A0MXZ8	0.0274231										Decreased amplitude of sensory action potentials	F1LNG8	0.0439561
						hydrolase activity, hydrolyzing O-glycosyl compounds	M0R544	0.263468		fatty acid beta-oxidation	D3ZT90,IVD	0.0276603										Generalized-onset motor seizure	C9E895,PHGDH	0.0439561
						cysteine-type peptidase activity	UFSP2	0.266279		regulation of protein ADP-ribosylation	F8WFH8	0.0278031										Reduced brain creatine level by MRS	G3V960	0.0440674
						RNA binding	CRYZ	0.287935		membrane raft organization	FLOT2	0.0278031										Abnormal brain creatine level by MRS	G3V960	0.0440674
						phospholipid binding	ALOX15	0.313496		organonitrogen compound catabolic process	Q6AZ33,ABAT,A0A0G2K6H2,ASRGL1,IVD,GCLC,F1MAR6,GGACT	0.0282966										Heterotropia	PHGDH,AHCY	0.0440674
						hydrolase activity, acting on glycosyl bonds	M0R544	0.317255		neutrophil apoptotic process	D4ADU2	0.0283813										Birth length greater than 97th percentile	Q642B0	0.044388
						phosphatase activity	LHPP	0.339342		protein-containing complex assembly	CRYZ,CLYBL,HSD17B8,F8WFH8,ALOX15	0.0283813										Duplication of renal pelvis	Q642B0	0.044388
						protein heterodimerization activity	M0RBX6	0.358231		response to xenobiotic stimulus	CRYZ,GCLC	0.0283813										Hemiballismus	D3ZGI8	0.0444189
						glycosaminoglycan binding	VCAN	0.375804		chemical synaptic transmission, postsynaptic	ABAT,A0A0G2JZT0	0.0283813										Calcaneovalgus deformity	PHGDH	0.0446214
						GTPase activity	DNM3	0.379719		regulation of cellular amino acid metabolic process	D4ADU2	0.0283813										Viral infection-induced rhabdomyolysis	A0A0G2K478	0.0446214
						peptidase activity	ASRGL1,UFSP2	0.381153		regulation of purine nucleotide metabolic process	A0A0G2JZT0,F1LX07	0.0286657										EEG abnormality	C9E895,PHGDH,Q3B8P4	0.0446214
						signaling receptor binding	FLOT2,A0A0G2K290,A0A0G2JVZ6,A0A0G2JVU1	0.381153		diaphragm contraction	M0R544	0.0287011										Trismus	PHGDH	0.0446214
						protein-containing complex binding	C9E895,A0A0G2JVZ6,A0A0G2JVU1	0.395575		negative regulation of female receptivity	PPP1R1B	0.0288384										Abnormal ileum morphology	Q642B0,A0A0G2JWJ0	0.0446214
						hydrolase activity, acting on ester bonds	LHPP,UFSP2	0.402797		glycosyl compound metabolic process	A0A0A0MXZ8,A0A0G2K478	0.0288384										Posterior subcapsular cataract	A0A0A0MXZ8	0.0448093
						phosphoric ester hydrolase activity	LHPP	0.409732		creatine biosynthetic process	G3V960	0.0288655										Aplasia/Hypoplasia of the cerebellar vermis	A0A0A0MXZ8,PHGDH,Q642B0	0.0448499
						lipid binding	ALOX15	0.45326		glutamate reuptake	A0A0H2UHF5	0.0288655										Abnormality of neuronal migration	A0A0A0MXZ8,PHGDH,Q3B8P4	0.0456145
						nucleic acid binding	CRYZ,A0A0A0MXZ8	0.474606		amino acid neurotransmitter reuptake	A0A0H2UHF5	0.0288655										Hepatic steatosis	F1LNG8,A0A0G2K478	0.0456145
						calcium ion binding	F1LX07,VCAN	0.539003		creatine metabolic process	G3V960	0.0288655										Cerebral atrophy	C9E895,Q3B8P4,D3ZLK9,A0A0G2K478	0.0456145
						enzyme regulator activity	F8WFH8,A0A0G2JWJ0,PPP1R1B	0.569561		cellular biogenic amine metabolic process	ABAT,DDC	0.0288655										Abnormality of the choroid plexus	PHGDH	0.0457133
						ubiquitin-protein transferase activity	RNF141	0.602864		primary amino compound biosynthetic process	DDC	0.0291009										Increased B cell count	FAS	0.0457133
						structural molecule activity	MRPL46,CSRP1	0.608079		serotonin biosynthetic process	DDC	0.0291009										Lipid accumulation in hepatocytes	F1LNG8,A0A0G2K478	0.0457133
						ubiquitin-like protein transferase activity	RNF141	0.616762		response to insecticide	DDC	0.0291009										Deformed tarsal bones	PHGDH	0.0457133
						DNA binding	A0A0A0MXZ8	0.631852		ribonucleoside triphosphate biosynthetic process	A0A0G2K478,F1LX07	0.0291009										Abnormal endocrine physiology	A0A0G2K6E2	0.0457133
						nucleoside-triphosphatase activity	DNM3	0.708999		proteasome regulatory particle assembly	G3V9P0	0.0291009										Storage in hepatocytes	F1LNG8,A0A0G2K478	0.0457133
						structural constituent of ribosome	MRPL46	0.727273		neurotransmitter loading into synaptic vesicle	DDC	0.0291009										Abnormal lymphocyte apoptosis	FAS	0.0457133
						molecular function regulator	F8WFH8,A0A0G2JWJ0,GRM2,PPP1R1B	0.800953		regulation of nucleotide metabolic process	A0A0G2JZT0,F1LX07	0.0291009										Lens subluxation	A0A0G2K8N3	0.0457133
						cytoskeletal protein binding	CSRP1	0.872021		L-serine metabolic process	PHGDH	0.0291009										Decreased lymphocyte apoptosis	FAS	0.0457133
						signaling receptor activity	A0A0G2JZT0,FAS,A0A0G2JVU1,GRM2	0.89385		negative regulation of amyloid precursor protein catabolic process	FLOT2	0.0291971										Renal sodium wasting	A0A0H2UHF5	0.0457133
						molecular transducer activity	A0A0G2JZT0,FAS,A0A0G2JVU1,GRM2	0.89385		neurotransmitter catabolic process	ABAT	0.0291971										Abnormal proportion of double-negative alpha-beta regulatory T cell	FAS	0.0457133
						transmembrane signaling receptor activity	A0A0G2JZT0,FAS	0.949152		positive regulation of heat generation	ABAT	0.0291971										Cerebral dysmyelination	PHGDH	0.0457133
						G protein-coupled receptor activity	GRM2	0.995321		nervous system development	D4ADU2,PHGDH,ABAT,TRPV2,A0A0G2K478,F1LX07,Q642B0,F1LRZ7,A0A0H2UHF5,B2GUZ6	0.0291971										Choreoathetosis	D3ZT90,DDC	0.0457133
										isopeptide cross-linking	TGM2	0.029485										Abnormality of the face	F1LRJ9,A0A0A0MXZ8,C9E895,PHGDH,AHCY,ABAT,Q3B8P4	0.0461405
										peptidyl-glutamine modification	TGM2	0.029485										Acidemia	D3ZT90	0.0461405
										protein heterotetramerization	HSD17B8	0.0298123										Autosomal dominant inheritance	Q6AZ33,ALDH2,A0A0A0MXZ8,F8WFH8,Q642B0,UFSP2,FAS,F1MAR6,A0A0G2JWJ0,MVD	0.0465239
										response to wounding	D4ADU2,ABAT,ALOX15	0.0301284										Avascular necrosis	UFSP2,FAS	0.0465239
										regulation of establishment of cell polarity	FLOT2	0.0303355										Impaired tactile sensation	F1LNG8	0.0465239
										benzene-containing compound metabolic process	KYAT3	0.0303355										Recurrent corneal erosions	F1LNG8	0.0465239
										deoxyribonucleoside metabolic process	A0A0G2K478	0.0303355										Abnormality of the extrinsic pathway	AHCY	0.046628
										vacuole fusion, non-autophagic	M0R5J4	0.0305798										Abnormal external genitalia	A0A0A0MXZ8,C9E895,PHGDH,A0A0G2K6E2	0.0468156
										regulation of vacuole fusion, non-autophagic	M0R5J4	0.0305798										Clitoral hypertrophy	C9E895,A0A0G2JWJ0	0.0470272
										vacuole fusion	M0R5J4	0.0305798										Fundus hemorrhage	D3ZT90	0.0470272
										cell-cell adhesion	FLOT2,D4ADU2,ABAT,A0A0G2JVZ6,Q642B0	0.0305798										Abnormality of skull size	D3ZT90,C9E895,PHGDH,AHCY,Q3B8P4	0.0470272
										oligopeptide transmembrane transport	D4ADU2	0.0306291										Abnormality of central nervous system electrophysiology	C9E895,PHGDH,Q3B8P4	0.0470272
										cell adhesion mediated by integrin	A0A0G2JVZ6,A0A0G2JVU1	0.0308671										Inappropriate crying	PHGDH	0.0470272
										negative regulation of cell volume	A0A0G2JZT0	0.0308671										Retinal hemorrhage	D3ZT90	0.0470272
										glucose catabolic process to lactate via pyruvate	F1LX07	0.0308671										Posterior fossa cyst	ABAT	0.0470272
										glucose catabolic process to lactate	F1LX07	0.0308671										Increased size of the clitoris	C9E895,A0A0G2JWJ0	0.0470272
										regulation of glucose catabolic process to lactate via pyruvate	F1LX07	0.0308671										Abnormal size of the clitoris	C9E895,A0A0G2JWJ0	0.0470272
										purine ribonucleoside triphosphate metabolic process	A0A0G2K478,F1LX07	0.0308671										Cardiomyopathy	AHCY,A0A0G2K6E2,D3ZLK9,Q642B0	0.0473359
										blood coagulation	D4ADU2,ABAT	0.0308671										Posterior helix pit	Q642B0	0.0473359
										phospholipid biosynthetic process	ALOX15,MVD,G3V9W5	0.0308671										Ketonuria	D3ZT90	0.0479915
										hemostasis	D4ADU2,ABAT	0.0308671										Hyporeflexia	F1LNG8,F8WFH8,A0A0G2K478	0.048802
										positive regulation of cellular amine metabolic process	ABAT	0.0308671										Puberty and gonadal disorders	A0A0A0MXZ8,PHGDH,A0A0G2K6E2	0.0490992
										negative regulation of amino acid transport	ABAT	0.0308671										Coma	A0A0G2K6E2,IVD	0.0490992
										copulation	ABAT	0.0308671										Abnormal caudate nucleus morphology	D3ZT90	0.0490992
										negative regulation of lipoprotein metabolic process	A0A0G2JVZ6	0.0308671										Cerebellar hemorrhage	IVD	0.0490992
										regulation of NAD metabolic process	F1LX07	0.0308671										Abnormality of the basal ganglia	D3ZT90,Q3B8P4,D3ZGI8	0.0490992
										negative regulation of fermentation	F1LX07	0.0308671										Generalized edema	PHGDH	0.0490992
										gamma-aminobutyric acid secretion	ABAT	0.0308671										Hypotension	A0A0G2K6E2,DDC	0.0492142
										glycolytic fermentation	F1LX07	0.0308671										Decreased circulating aldosterone level	A0A0G2K6E2	0.0492424
										isopentenyl diphosphate biosynthetic process, mevalonate pathway	MVD	0.0309893										Aplasia/Hypoplasia of the nasal bone	A0A0G2JWJ0	0.0492844
										melanin biosynthetic process	D4ADU2	0.0313365										Jejunal atresia	A0A0G2JWJ0	0.0492844
										oligopeptide transport	D4ADU2	0.0313365										Coombs-positive hemolytic anemia	FAS	0.049394
										positive regulation of calcium ion transport	TRPV2,A0A0G2JZT0	0.0313814										Autoamputation	F1LNG8	0.049394
										regulation of establishment or maintenance of cell polarity	FLOT2	0.0314429										Abnormality of the carpal bones	Q642B0,UFSP2	0.049394
										establishment of localization	A0A0G2JSW3,FLOT2,D4ADU2,A0A1K0FUA6,ABAT,ALOX15,TRPV2,A0A0G2K290,A0A0G2JZT0,DDC,A0A0G2JVZ6,F1LX07,A0A0H2UHF5,GCLC,TGM2,D3ZNK1,A0A0G2JWJ0	0.0317465										Smooth muscle antibody positivity	FAS	0.049394
										leucine metabolic process	IVD	0.0323437										Incomplete partition of the cochlea	A0A0H2UHF5	0.0496985
										respiratory electron transport chain	A0A0G2K478,F1LX07	0.032657										Incomplete partition of the cochlea type II	A0A0H2UHF5	0.0496985
										coagulation	D4ADU2,ABAT	0.0327031										Chronic axonal neuropathy	A0A0H2UHF5	0.0496985
										localization	A0A0G2JSW3,FLOT2,D4ADU2,A0A1K0FUA6,ABAT,ALOX15,D4A0Z1,TRPV2,A0A0G2K290,A0A0G2JZT0,DDC,A0A0G2JVZ6,F1LX07,Q642B0,A0A0H2UHF5,GCLC,TGM2,A0A140TAA1,A0A0G2JVU1,D3ZNK1,A0A0G2JWJ0	0.0327692										Photophobia	A0A0A0MXZ8,FAS,B2GUZ6	0.049745
										secondary metabolite biosynthetic process	D4ADU2	0.0328042										Cataract	A0A0A0MXZ8,PHGDH,A0A0G2K8N3,A0A0G2K478,FAS	0.0500469
										phosphatidylethanolamine biosynthetic process	ALOX15	0.0328042										Abnormal reticulocyte morphology	FAS,GCLC	0.0500469
										fatty-acyl-CoA metabolic process	D3ZT90	0.0328042										Subcortical cerebral atrophy	D3ZT90	0.0510748
										lipoxygenase pathway	ALOX15	0.0328042										Abnormal blood potassium concentration	A0A0G2K6E2,A0A0H2UHF5	0.0514155
										regulation of ATP metabolic process	A0A0G2JZT0,F1LX07	0.0328679										Limb muscle weakness	F1LNG8,A0A0G2K478,A0A0H2UHF5	0.0520741
										nucleoside triphosphate biosynthetic process	A0A0G2K478,F1LX07	0.0328679										Abnormal circulating methionine concentration	AHCY	0.0520741
										regulation of heat generation	ABAT	0.0329885										Prolinuria	F1MAR6	0.0523054
										locomotory exploration behavior	C9E895	0.0329885										Hyperprolinemia	F1MAR6	0.0523054
										positive regulation of cell adhesion	FLOT2,ALOX15,A0A0G2JVZ6,TGM2	0.0329885										Ventriculomegaly	D3ZT90,PHGDH,AHCY	0.0523054
										regulation of 1-phosphatidylinositol-4-phosphate 5-kinase activity	G3V9W5	0.0329885										Limb undergrowth	C9E895,PHGDH	0.0524453
										cellular response to drug	DDC,A0A0G2JWJ0	0.0333168										Anorexia	A0A0G2K6E2,FAS	0.0524453
										regulation of phagocytosis	ALOX15,A0A0G2JVZ6	0.0337899										Hypoglycemic coma	A0A0G2K6E2	0.0531678
										melanin metabolic process	D4ADU2	0.0340992										Abnormality of the cerebrospinal fluid	D3ZT90,F1LNG8,DDC,Q642B0	0.0531678
										erythrose 4-phosphate/phosphoenolpyruvate family amino acid catabolic process	A0A0G2K6H2	0.0345467										Abnormality of the lens	A0A0A0MXZ8,PHGDH,A0A0G2K8N3,A0A0G2K478,FAS	0.0543371
										purine nucleoside triphosphate metabolic process	A0A0G2K478,F1LX07	0.0345467										Aplasia/Hypoplasia of the cochlea	A0A0H2UHF5	0.0547072
										erythrose 4-phosphate/phosphoenolpyruvate family amino acid metabolic process	A0A0G2K6H2	0.0345467										Renal magnesium wasting	A0A0H2UHF5	0.0547072
										proline catabolic process	F1MAR6	0.0345467										Abnormality of the cerebellar vermis	A0A0A0MXZ8,PHGDH,Q642B0	0.0547072
										ribonucleoside triphosphate metabolic process	A0A0G2K478,F1LX07	0.0345467										Compensated hypothyroidism	A0A0H2UHF5	0.0547072
										L-phenylalanine catabolic process	A0A0G2K6H2	0.0345467										Impairment in personality functioning	PHGDH,Q3B8P4,A0A0G2K478,DDC	0.0547072
										L-phenylalanine metabolic process	A0A0G2K6H2	0.0345467										Hypoplasia of the cochlea	A0A0H2UHF5	0.0547072
										regulation of postsynaptic membrane potential	ABAT,A0A0G2JZT0	0.0345949										Cochlear malformation	A0A0H2UHF5	0.0547072
										monocarboxylic acid biosynthetic process	HSD17B8,ALOX15	0.0346439										Renal potassium wasting	A0A0H2UHF5	0.0547072
										involuntary skeletal muscle contraction	M0R544	0.0349295										Severely reduced visual acuity	A0A0A0MXZ8	0.0547072
										regulation of fermentation	F1LX07	0.0351143										Abnormal jejunum morphology	A0A0G2JWJ0	0.0547082
										negative regulation of platelet aggregation	ABAT	0.0351143										Increased circulating antibody level	Q642B0,FAS	0.05496
										striatum development	D4ADU2	0.0351143										Cirrhosis	F1LNG8,A0A0G2K478	0.05496
										malate-aspartate shuttle	F1LX07	0.0351143										Abnormal CSF metabolite level	F1LNG8,DDC	0.05496
										fermentation	F1LX07	0.0351143										Abnormal anterior eye segment morphology	A0A0A0MXZ8,F1LNG8,PHGDH,A0A0G2K8N3,A0A0G2K478,FAS,A0A0G2JWJ0,VCAN	0.05496
										chemical synaptic transmission	D4ADU2,ABAT,A0A0G2JZT0,A0A0H2UHF5,GRM2	0.0358398										Subcapsular cataract	A0A0A0MXZ8	0.0549951
										regulation of hormone levels	HSD17B8,ABAT,G3V7V6	0.0358398										Abnormal testis morphology	A0A0A0MXZ8,PHGDH,A0A0G2K6E2,Q642B0,FAS,A0A0G2JWJ0	0.0551822
										protein localization to membrane	FLOT2,D4ADU2,D4A0Z1,Q642B0	0.0358398										Porokeratosis	MVD	0.0551822
										cellular protein metabolic process	G3V6T7,CAMKV,A0A0G2JXT3	0.0358398										Abnormal circulating sulfur amino acid concentration	AHCY	0.0551822
										indole-containing compound biosynthetic process	DDC	0.0358398										Hepatic necrosis	A0A0G2K478	0.055429
										anterograde trans-synaptic signaling	D4ADU2,ABAT,A0A0G2JZT0,A0A0H2UHF5,GRM2	0.0358398										Hernia of the abdominal wall	C9E895,PHGDH,Q642B0,A0A0G2JWJ0	0.055429
										fatty acid catabolic process	D3ZT90,IVD	0.0358398										Developmental stagnation	PHGDH	0.0555279
										protein-containing complex subunit organization	CRYZ,CLYBL,HSD17B8,F8WFH8,ALOX15	0.0358968										EEG with burst suppression	C9E895	0.0559821
										water-soluble vitamin biosynthetic process	A0A140TAC7	0.0360497										Chronic fatigue	A0A0G2K6E2	0.0565505
										inflammatory cell apoptotic process	D4ADU2	0.0361177										Abdominal wall defect	C9E895,PHGDH,Q642B0,A0A0G2JWJ0	0.0565569
										negative regulation of oxidative stress-induced neuron death	D4ADU2	0.0361177										Abnormality of eye movement	A0A0A0MXZ8,F1LNG8,PHGDH,AHCY,D3ZLK9,A0A0G2K478	0.0565569
										vacuole organization	M0R5J4,G3V9W5,M0R544	0.03621										Abnormal circulating proline concentration	F1MAR6	0.0566589
										visual learning	D4ADU2,PPP1R1B	0.0365178										Abnormal circulating glycine concentration	PHGDH	0.0568933
										visual behavior	D4ADU2,PPP1R1B	0.0365178										Hypoplastic labia minora	C9E895	0.0568933
										malate metabolic process	A0A0G2K1S6	0.0368555										Abnormal facial shape	C9E895,PHGDH,AHCY,Q3B8P4	0.0568933
										trans-synaptic signaling	D4ADU2,ABAT,A0A0G2JZT0,A0A0H2UHF5,GRM2	0.0368979										Abnormal spleen morphology	A0A0G2K478,Q642B0,FAS,GCLC,M0R544	0.0568933
										purine nucleoside monophosphate biosynthetic process	A0A0A0MXZ8	0.0369416										Abnormal placenta morphology	PHGDH	0.0568933
										purine ribonucleoside monophosphate biosynthetic process	A0A0A0MXZ8	0.0369416										Feeding difficulties	D3ZT90,PHGDH,Q3B8P4,A0A0G2K478,DDC	0.0568933
										regulation of phagocytosis, engulfment	ALOX15	0.0369416										Bone spicule pigmentation of the retina	A0A0A0MXZ8	0.0568933
										gamma-aminobutyric acid transport	ABAT	0.0369416										Broad femoral neck	UFSP2	0.0568958
										regulation of membrane invagination	ALOX15	0.0369416										Edema	PHGDH,AHCY,D3ZLK9	0.0568958
										neutrophil homeostasis	D4ADU2	0.0372016										Macrocephaly	D3ZT90,C9E895,Q642B0,A0A0G2JWJ0	0.0568958
										serine family amino acid biosynthetic process	PHGDH	0.0373506										Neoplasm of the gastrointestinal tract	AHCY,Q642B0,FAS	0.0568958
										cellular nitrogen compound catabolic process	Q6AZ33	0.0379241										Gait disturbance	F1LNG8,F8WFH8,Q3B8P4,UFSP2,FAS,A0A0H2UHF5	0.0569555
										fatty acid oxidation	D3ZT90,IVD	0.0379241										Abnormality of musculoskeletal physiology	C9E895,F1LNG8,PHGDH,Q3B8P4,Q642B0,UFSP2,FAS,A0A0G2JWJ0	0.0573539
										heterocycle catabolic process	Q6AZ33	0.0379241										Hypoglycemic seizures	A0A0G2K6E2	0.0573539
										purine ribonucleoside biosynthetic process	A0A0A0MXZ8	0.0379477										Decreased specific anti-polysaccharide antibody level	FAS	0.0573539
										ribonucleoside biosynthetic process	A0A0A0MXZ8	0.0379477										Peripheral hypomyelination	A0A0H2UHF5	0.0577805
										nucleoside biosynthetic process	A0A0A0MXZ8	0.0379477										Aplasia/Hypoplasia of the inner ear	A0A0H2UHF5	0.0577805
										purine nucleoside biosynthetic process	A0A0A0MXZ8	0.0379477										Abnormal circulating aspartate family amino acid concentration	AHCY	0.0577805
										protein heterooligomerization	HSD17B8	0.0379477										Cerebral visual impairment	PHGDH,Q3B8P4	0.0579356
										aromatic compound catabolic process	Q6AZ33	0.0384927										Megaloblastic anemia	PHGDH	0.0579356
										lipid oxidation	D3ZT90,IVD	0.0386745										Absent eyelashes	PHGDH	0.0579356
										deoxyribonucleoside monophosphate biosynthetic process	A0A0G2K478	0.0386745										2-3 finger syndactyly	Q642B0	0.0579943
										negative regulation of catecholamine secretion	ABAT	0.0386745										Abnormality of the nasal bone	A0A0G2JWJ0	0.0579943
										tube development	D4ADU2,PHGDH,F8WFH8,A0A0G2JVZ6,TGM2,A0A0G2JVU1,A0A0G2JVG3	0.0386745										Abnormal light- and dark-adapted electroretinogram	A0A0A0MXZ8	0.0579943
										positive regulation of amino acid transport	ABAT	0.0386745										Gastrointestinal inflammation	PHGDH,FAS	0.0579943
										membrane assembly	FLOT2	0.0386745										EMG: chronic denervation signs	F1LNG8	0.0579943
										inhibitory postsynaptic potential	ABAT	0.0386745										Cervical ribs	Q642B0	0.0579943
										linoleic acid metabolic process	ALOX15	0.0389572										Spinocerebellar tract degeneration	GCLC	0.0582973
										carbohydrate derivative biosynthetic process	D3ZT90,A0A0A0MXZ8,A0A0G2K478,F1LX07	0.0389572										Abnormality of the musculature of the limbs	F1LNG8,A0A0G2K478,DDC,A0A0H2UHF5	0.0587639
										protein phosphopantetheinylation	G3V6T7	0.0390545										EMG abnormality	F1LNG8,A0A0G2K6E2	0.0587639
										response to metal ion	ABAT,ALOX15,F1LX07	0.0390545										Tractional retinal detachment	VCAN	0.0590245
										regulation of transport	D4ADU2,ABAT,ALOX15,TRPV2,A0A0G2JZT0,A0A0G2JVZ6,GCLC,A0A0G2JWJ0	0.0390848										Increased head circumference	D3ZT90,C9E895,Q642B0,A0A0G2JWJ0	0.0592455
										estrogen metabolic process	HSD17B8	0.0391365										Miosis	DDC	0.0592455
										acyl-CoA biosynthetic process	D3ZT90	0.03922										Growth delay	F1LNG8,PHGDH,AHCY,A0A0G2K478,Q642B0,UFSP2,FAS,A0A0H2UHF5	0.0595435
										thioester biosynthetic process	D3ZT90	0.03922										Hydroxyprolinuria	F1MAR6	0.0600076
										regulation of cellular component size	ALOX15,TRPV2,A0A0G2JZT0	0.03922										Infantile muscular hypotonia	AHCY,M0R544,G3V960	0.0603715
										chemical homeostasis	D4ADU2,A0A0G2JZT0,A0A0G2JVZ6,A0A0H2UHF5,GCLC,TGM2,GRM2	0.03937										Proximal femoral metaphyseal abnormality	UFSP2	0.0603715
										organic cyclic compound catabolic process	Q6AZ33	0.0394687										Abnormal ossification involving the femoral head and neck	UFSP2	0.0603715
										glycosyl compound biosynthetic process	A0A0A0MXZ8	0.0396142										Hemorrhage of the eye	D3ZT90	0.0605465
										synaptic signaling	D4ADU2,ABAT,A0A0G2JZT0,A0A0H2UHF5,GRM2	0.0396142										Burkitt lymphoma	FAS	0.060576
										acyl-CoA metabolic process	D3ZT90,MVD	0.0396142										Bilateral tonic-clonic seizure	C9E895,PHGDH	0.060576
										thioester metabolic process	D3ZT90,MVD	0.0396142										Abnormal circulating serine family amino acid concentration	PHGDH	0.060576
										vasculogenesis	A0A0G2JVZ6,A0A0G2JVU1	0.0398852										Fibroadenoma of the breast	FAS	0.060576
										positive regulation of cytosolic calcium ion concentration	A0A0G2JZT0,A0A0G2JVZ6,TGM2	0.0400204										Stillbirth	PHGDH	0.060576
										glycine metabolic process	PHGDH	0.0400204										Abnormality of the spleen	A0A0G2K478,Q642B0,FAS,GCLC,M0R544	0.0607061
										regulation of myeloid cell apoptotic process	D4ADU2	0.0400204										Abnormal corpus striatum morphology	D3ZT90	0.06102
										heat generation	ABAT	0.0400719										Abnormal corneal epithelium morphology	F1LNG8,FAS	0.06102
										negative regulation of homotypic cell-cell adhesion	ABAT	0.0400719										Hypokalemic metabolic alkalosis	A0A0H2UHF5	0.06102
										protein homotetramerization	CRYZ	0.0401024										Abnormality of the clitoris	C9E895,A0A0G2JWJ0	0.0612095
										membrane biogenesis	FLOT2	0.040568										Abnormal urinary electrolyte concentration	A0A0G2K6E2,A0A0H2UHF5	0.0612095
										regulation of peroxisome proliferator activated receptor signaling pathway	ALOX15	0.040568										Moderate global developmental delay	PHGDH	0.0620474
										purine deoxyribonucleoside triphosphate metabolic process	A0A0G2K478	0.0408064										Absent facial hair	PHGDH	0.0620474
										modified amino acid transport	D4ADU2	0.0409728										Abnormality of esophagus physiology	D3ZT90,PHGDH,A0A0G2K478,DDC	0.0624021
										subpallium development	D4ADU2	0.0409728										Microcephaly	C9E895,PHGDH,AHCY,Q3B8P4,A0A0G2K478	0.0625579
										sulfur amino acid metabolic process	D4ADU2	0.0409728										Pancytopenia	D3ZLK9,IVD	0.0625579
										hormone metabolic process	HSD17B8,G3V7V6	0.0412553										Polymicrogyria	PHGDH,Q3B8P4,A0A0G2JWJ0	0.0625579
										monocarboxylic acid catabolic process	D3ZT90,IVD	0.0415738										Internal hemorrhage	D3ZT90,IVD,FAS	0.0625579
										negative regulation of macrophage derived foam cell differentiation	A0A0G2JVZ6	0.0415738										Visual field defect	A0A0A0MXZ8,B2GUZ6,VCAN	0.0625579
										aspartate transmembrane transport	F1LX07	0.0418862										Abnormal reproductive system morphology	A0A0A0MXZ8,C9E895,PHGDH,A0A0G2K6E2	0.0625579
										deadenylation-dependent decapping of nuclear-transcribed mRNA	Q3B8P4	0.0418862										Dicarboxylic aciduria	D3ZT90	0.0625913
										L-aspartate transmembrane transport	F1LX07	0.0418862										Abnormal labia minora morphology	C9E895	0.0628437
										regulation of dopamine metabolic process	ABAT	0.0418862										Neonatal death	C9E895	0.0628437
										negative regulation of platelet activation	ABAT	0.0418862										Tetraparesis	C9E895,D3ZGI8	0.06285
										xenobiotic metabolic process	CRYZ	0.0423817										Macrogyria	PHGDH	0.0629643
										tube lumen cavitation	TGM2	0.0423817										Hydrops fetalis	AHCY,FAS	0.0629643
										salivary gland cavitation	TGM2	0.0423817										Muscle spasm	PHGDH,A0A0G2K478	0.0629643
										negative regulation of extrinsic apoptotic signaling pathway	A0A0G2JVZ6,GCLC	0.0423817										Abnormality of the vasculature	D3ZT90,A0A0A0MXZ8,PHGDH,A0A0G2K478,Q642B0,IVD,FAS,GCLC	0.0630378
										engulfment of apoptotic cell	ALOX15	0.0424835										Hearing impairment	A0A0A0MXZ8,A0A0G2K6E2,D3ZLK9,A0A0G2K478,Q642B0,FAS,A0A0H2UHF5	0.0633152
										steroid hormone biosynthetic process	HSD17B8	0.0427215										Absent speech	Q3B8P4,F1LX07,A0A0H2UHF5	0.0634606
										androgen metabolic process	HSD17B8	0.0427215										Hyperkinetic movements	C9E895	0.0635067
										regulation of oxidative stress-induced neuron death	D4ADU2	0.0431444										Exudative vitreoretinopathy	VCAN	0.0635067
										synapse organization	CAMKV,D4ADU2	0.0433605										T-cell lymphoma	FAS	0.0635067
										methylguanosine-cap decapping	Q3B8P4	0.0438852										Abnormality of reproductive system physiology	A0A0A0MXZ8,PHGDH,A0A0G2K6E2	0.0635067
										regulation of catecholamine metabolic process	ABAT	0.0439009										Decreased head circumference	C9E895,PHGDH,AHCY,Q3B8P4,A0A0G2K478	0.0635726
										protein metabolic process	G3V6T7,CAMKV,A0A0G2JXT3	0.0443427										Dandy-Walker malformation	PHGDH,Q642B0	0.0636169
										guanosine-containing compound metabolic process	A0A0A0MXZ8	0.0450317										Generalized aminoaciduria	A0A0G2K478	0.0636169
										cellular response to xenobiotic stimulus	CRYZ	0.0451556										Decreased activity of mitochondrial respiratory chain	A0A0G2K478,D3ZGI8	0.0636679
										regulation of resting membrane potential	A0A0H2UHF5	0.045486										Pancreatic islet-cell hyperplasia	Q642B0	0.0637762
										cellular component biogenesis	CRYZ,CLYBL,FLOT2,HSD17B8,F8WFH8,ALOX15,A0A0G2JZT0,Q642B0,G3V9P0,D3ZGI8,D3ZY50,CSRP1,G3V9W5	0.045486										Abnormality of the abdominal wall	C9E895,PHGDH,Q642B0,A0A0G2JWJ0	0.0643406
										regulation of myosin-light-chain-phosphatase activity	A0A0G2JWJ0	0.045486										Dermatological manifestations of systemic disorders	F1LNG8,A0A0G2K478,GCLC	0.064547
										nucleoside triphosphate metabolic process	A0A0G2K478,F1LX07	0.045486										Shortened PR interval	M0R544	0.064547
										myeloid cell apoptotic process	D4ADU2	0.0456085										Abnormality of the intrinsic pathway	AHCY	0.064547
										mitochondrial proton-transporting ATP synthase complex assembly	D3ZY50	0.0458452										Abnormal activity of mitochondrial respiratory chain	A0A0G2K478,D3ZGI8	0.064547
										negative regulation of organic acid transport	ABAT	0.0459295										Hearing abnormality	A0A0A0MXZ8,A0A0G2K6E2,D3ZLK9,A0A0G2K478,Q642B0,FAS,A0A0H2UHF5	0.064547
										regulation of nervous system process	ABAT,F1LX07	0.0459965										Thin upper lip vermilion	C9E895,Q3B8P4	0.064547
										isopentenyl diphosphate metabolic process	MVD	0.0460047										Acute hepatic failure	F1LNG8	0.064547
										isopentenyl diphosphate biosynthetic process	MVD	0.0460047										Esophagitis	PHGDH	0.064547
										regulation of amyloid precursor protein catabolic process	FLOT2	0.0460047										Delayed ability to stand	M0R544	0.064547
										phagocytosis, engulfment	ALOX15,A0A0G2K290	0.0462154										Abnormality of the calcaneus	PHGDH	0.064547
										neuron death in response to oxidative stress	D4ADU2	0.0465844										Osteomalacia	PHGDH	0.064547
										positive regulation of protein-containing complex assembly	F8WFH8,ALOX15	0.0465908										Abnormality of the spinocerebellar tracts	GCLC	0.064547
										regulation of female receptivity	PPP1R1B	0.046839										Difficulty in tongue movements	M0R544	0.064547
										negative regulation of endoplasmic reticulum calcium ion concentration	TGM2	0.0470248										Abnormal blood monovalent inorganic cation concentration	A0A0G2K6E2,A0A0H2UHF5	0.064547
										protein localization to cell periphery	FLOT2,D4A0Z1,Q642B0	0.0471186										Abnormality of toe	F1LNG8,PHGDH,Q3B8P4	0.064939
										peptidyl-proline hydroxylation	A0A0G2K8N3	0.0475065										Abnormal ear physiology	A0A0A0MXZ8,A0A0G2K6E2,D3ZLK9,A0A0G2K478,Q642B0,FAS,A0A0H2UHF5	0.0649914
										response to calcium ion	ALOX15,F1LX07	0.0476112										Splenomegaly	A0A0G2K478,Q642B0,FAS,M0R544	0.0650824
										purine ribonucleoside monophosphate metabolic process	A0A0A0MXZ8	0.0478187										Nephropathy	A0A0H2UHF5,F1MAR6	0.065119
										RNA decapping	Q3B8P4	0.0478187										Lactic acidosis	F1LNG8,A0A0G2K478	0.065119
										electron transport chain	A0A0G2K478,F1LX07	0.048207										Flat capital femoral epiphysis	UFSP2	0.065119
										tyrosine metabolic process	A0A0G2K6H2	0.0484202										Shallow acetabular fossae	UFSP2	0.065119
										tricarboxylic acid cycle	D3ZQD3	0.0484286										Irregular femoral epiphysis	UFSP2	0.065119
										bleb assembly	A0A0G2JZT0	0.0484286										Flattened femoral epiphysis	UFSP2	0.065119
										ventricular system development	D4ADU2	0.0486246										Hypersplenism	FAS	0.0656409
										postsynaptic membrane organization	D4ADU2	0.0486246										Congenital hypothyroidism	A0A0G2K6E2	0.0656409
										purine nucleoside monophosphate metabolic process	A0A0A0MXZ8	0.0486386										Abnormal spleen physiology	FAS	0.0656409
										hard palate development	A0A0G2JVU1	0.0486386										Hyperkalemia	A0A0G2K6E2	0.0656409
										plasma membrane invagination	ALOX15,A0A0G2K290	0.0488896										Absent toenail	Q642B0	0.0657689
										regulation of cytosolic calcium ion concentration	A0A0G2JZT0,A0A0G2JVZ6,TGM2	0.0488896										Exaggerated cupid's bow	Q642B0	0.0657689
										temperature homeostasis	ABAT,TRPV2	0.0490067										Hypoplastic labia majora	C9E895	0.0662685
										negative regulation of amine transport	ABAT	0.0491376										Abnormal enchondral ossification	Q642B0,UFSP2	0.0662685
										positive regulation of smooth muscle contraction	ABAT	0.0491376										Hypocalciuria	A0A0H2UHF5	0.0662685
										regulation of generation of precursor metabolites and energy	A0A0G2JZT0,F1LX07	0.0496388										Abnormality of connective tissue	A0A0A0MXZ8,C9E895,PHGDH,A0A0G2K6E2	0.0662685
										hydrogen peroxide catabolic process	A0A1K0FUA6	0.0498932										Peripheral demyelination	D3ZT90	0.0662685
										proton-transporting ATP synthase complex assembly	D3ZY50	0.0501054										Abnormality of lateral ventricle	D3ZT90,A0A0G2JWJ0	0.0687287
										ribonucleoside bisphosphate biosynthetic process	D3ZT90	0.0501054										Abnormality of upper lip vermillion	C9E895,Q3B8P4,Q642B0	0.0687287
										nucleoside bisphosphate biosynthetic process	D3ZT90	0.0501054										Abnormality of blood circulation	D3ZT90,IVD,FAS	0.0688889
										cellular component assembly	CRYZ,CLYBL,FLOT2,HSD17B8,F8WFH8,ALOX15,A0A0G2JZT0,Q642B0,G3V9P0,D3ZY50,CSRP1,G3V9W5	0.0501054										Abnormality of the nasal skeleton	A0A0G2JWJ0	0.0689681
										mitochondrion organization	GCLC,Q5XIG9,D3ZNK1,D3ZY50	0.0501054										Uterus didelphys	A0A0G2JWJ0	0.0689681
										purine nucleoside bisphosphate biosynthetic process	D3ZT90	0.0501054										Epicanthus inversus	A0A0G2JWJ0	0.0689681
										membrane invagination	ALOX15,A0A0G2K290	0.0502076										Oligosacchariduria	M0R544	0.0689681
										lens fiber cell differentiation	D4ADU2	0.0502076										Dementia	D3ZT90,A0A0G2K478	0.0689681
										ribonucleoside monophosphate biosynthetic process	A0A0A0MXZ8	0.0502076										Abnormal delayed hypersensitivity skin test	FAS	0.0690515
										nucleoside bisphosphate metabolic process	D3ZT90,MVD	0.0504383										Thyroid adenoma	FAS	0.0690515
										regulation of platelet aggregation	ABAT	0.0504383										Hepatoblastoma	Q642B0	0.0690515
										ribonucleoside bisphosphate metabolic process	D3ZT90,MVD	0.0504383										Chronic noninfectious lymphadenopathy	FAS	0.0690515
										purine nucleoside bisphosphate metabolic process	D3ZT90,MVD	0.0504383										Follicular hyperplasia	FAS	0.0690515
										serotonin metabolic process	DDC	0.0504383										Abnormality of the fourth ventricle	PHGDH,Q642B0	0.0692011
										dopamine secretion	ABAT	0.0504383										Dilated fourth ventricle	PHGDH,Q642B0	0.0692011
										regulation of dopamine secretion	ABAT	0.0504383										Hypokalemic alkalosis	A0A0H2UHF5	0.0695143
										regulation of lipid transport	ABAT,A0A0G2JVZ6	0.0506451										Prolonged prothrombin time	AHCY	0.0695143
										purine deoxyribonucleotide metabolic process	A0A0G2K478	0.0507845										Abnormal urine magnesium concentration	A0A0H2UHF5	0.0695143
										regulation of phosphoprotein phosphatase activity	A0A0G2JWJ0,PPP1R1B	0.0509559										Symptomatic seizures	A0A0G2K6E2	0.0696364
										lipid modification	D3ZT90,IVD,G3V9W5	0.0510981										Focal-onset seizure	PHGDH,Q3B8P4	0.0703695
										glial cell development	PHGDH,A0A0H2UHF5	0.0513158										Visual impairment	A0A0A0MXZ8,PHGDH,Q3B8P4,FAS,B2GUZ6,A0A0G2JWJ0,VCAN	0.0703695
										regulation of myoblast differentiation	FLOT2	0.0519602										Neoplasm of the endocrine system	FAS,A0A0H2UHF5	0.0706478
										positive regulation of amine transport	ABAT	0.0519682										Abnormal labia majora morphology	C9E895	0.0706478
										regulation of amino acid transport	ABAT	0.0519682										Distal muscle weakness	F1LNG8,A0A0G2K478	0.0709255
										glucose catabolic process	F1LX07	0.0519682										Abnormal prothrombin time	AHCY	0.0709255
										dicarboxylic acid biosynthetic process	F1LX07	0.0519682										Low plasma citrulline	D3ZGI8	0.071166
										regulation of neurotransmitter receptor localization to postsynaptic specialization membrane	Q642B0	0.0527673										Abnormality of the external nose	A0A0A0MXZ8,C9E895,PHGDH	0.071166
										cell redox homeostasis	A0A0G2K6E2	0.0528382										Focal motor status epilepticus	D3ZGI8	0.071166
										nicotinamide nucleotide metabolic process	D3ZLK9	0.0528382										Epilepsia partialis continua	D3ZGI8	0.071166
										pyridine nucleotide metabolic process	D3ZLK9	0.0528382										Abnormality of the cerebral ventricles	D3ZT90,PHGDH,AHCY	0.0714021
										negative regulation of mitochondrial outer membrane permeabilization involved in apoptotic signaling pathway	GCLC	0.0535612										Aplasia/Hypoplasia of the 2nd finger	Q642B0	0.0714495
										vitamin biosynthetic process	A0A140TAC7	0.0538019										Hernia	C9E895,PHGDH,Q642B0,A0A0G2JWJ0	0.0714495
										peroxisome proliferator activated receptor signaling pathway	ALOX15	0.0538019										Abnormality of circulating fibrinogen	AHCY	0.0714495
										negative regulation of lipid kinase activity	G3V9W5	0.0538316										Hypofibrinogenemia	AHCY	0.0714495
										calcium ion transport	TRPV2,A0A0G2JZT0,A0A0G2JVZ6	0.0538882										Broad alveolar ridges	Q642B0	0.0714495
										amyloid precursor protein catabolic process	FLOT2	0.0538882										Cerebral edema	D3ZLK9	0.0714495
										positive regulation of calcium ion import	TRPV2	0.0540538										Antineutrophil antibody positivity	FAS	0.0714495
										aromatic amino acid family catabolic process	A0A0G2K6H2	0.0540596										Short 2nd finger	Q642B0	0.0714495
										branched-chain amino acid catabolic process	IVD	0.0543209										Abnormal basal ganglia MRI signal intensity	D3ZT90	0.0714495
										positive regulation of mitochondrial calcium ion concentration	TGM2	0.0543222										Short nose	Q3B8P4,Q642B0,A0A0G2JWJ0	0.0714495
										import across plasma membrane	D4ADU2,A0A0H2UHF5	0.05433										Motor axonal neuropathy	F8WFH8	0.0718053
										regulation of lipoprotein metabolic process	A0A0G2JVZ6	0.0546523										Bilateral tonic-clonic seizure with generalized onset	C9E895	0.0718053
										regulation of angiogenesis	F8WFH8,A0A0G2JVU1,A0A0G2JVG3	0.0548445										Abnormality of the gastrointestinal tract	D3ZT90,PHGDH,AHCY,A0A0G2K478,DDC,Q642B0,FAS,A0A0G2JWJ0	0.0720662
										positive regulation of ATP biosynthetic process	F1LX07	0.0554191										Aplasia/Hypoplasia of the eyelid	PHGDH	0.0724061
										deoxyribonucleoside triphosphate metabolic process	A0A0G2K478	0.0556438										Abnormality of muscle size	F1LNG8,PHGDH,A0A0G2K478,Q642B0	0.072418
										negative regulation of oxidative stress-induced cell death	D4ADU2	0.0556438										Movement abnormality of the tongue	M0R544	0.0725168
										positive regulation of glycolytic process	A0A0G2JZT0	0.0556438										Diaphragmatic paralysis	M0R544	0.0725168
										regulation of cell size	TRPV2,A0A0G2JZT0	0.0556438										Abnormality of the wrist	Q642B0,UFSP2	0.0725538
										pigment biosynthetic process	D4ADU2	0.0556438										Pes cavus	F1LNG8,F8WFH8	0.0725538
										primary amino compound metabolic process	DDC	0.0558773										Abnormality of prothrombin	AHCY	0.0725538
										mRNA cis splicing, via spliceosome	Q3B8P4	0.0558773										Skeletal muscle atrophy	F1LNG8,PHGDH,A0A0G2K478	0.0725538
										regulation of vasculature development	F8WFH8,A0A0G2JVU1,A0A0G2JVG3	0.0559609										Cerebellar cyst	PHGDH,Q642B0	0.0725853
										ion transmembrane transport	D4ADU2,TRPV2,A0A0G2JZT0,A0A0G2JVZ6,F1LX07,A0A0H2UHF5	0.0572506										Hypoplastic male external genitalia	A0A0A0MXZ8,PHGDH,Q642B0,A0A0G2JWJ0	0.0729594
										anatomical structure development	FLOT2,D4ADU2,PHGDH,ABAT,F8WFH8,ALOX15,TRPV2,A0A0G2K478,DDC,A0A0G2JVZ6,F1LX07,Q642B0,F1LRZ7,A0A0H2UHF5,B2GUZ6,TGM2,A0A0G2JVU1,CSRP1,A0A0G2JVG3,D3ZQY4,M0R544,G3V960	0.0572559										Progressive extrapyramidal movement disorder	G3V960	0.0729594
										female mating behavior	PPP1R1B	0.0572559										Abnormality of the umbilical cord	PHGDH	0.0729594
										angiogenesis	F8WFH8,A0A0G2JVZ6,A0A0G2JVU1,A0A0G2JVG3	0.0572559										Cerebral white matter atrophy	PHGDH	0.0729594
										social behavior	C9E895	0.0575935										Enlarged posterior fossa	PHGDH,Q642B0	0.0729594
										receptor clustering	D4ADU2	0.0575935										Delayed ossification of carpal bones	UFSP2	0.0734197
										system development	D4ADU2,PHGDH,ABAT,F8WFH8,ALOX15,TRPV2,A0A0G2K478,A0A0G2JVZ6,F1LX07,Q642B0,F1LRZ7,A0A0H2UHF5,B2GUZ6,TGM2,A0A0G2JVU1,CSRP1,A0A0G2JVG3	0.0575935										Lower limb muscle weakness	A0A0G2K478,A0A0H2UHF5	0.0737226
										metal ion homeostasis	A0A0G2JZT0,A0A0G2JVZ6,A0A0H2UHF5,TGM2	0.058229										Abnormal systemic blood pressure	A0A0G2K6E2,A0A0G2K478,DDC	0.0737226
										proline metabolic process	F1MAR6	0.058443										Tetraplegia	A0A0G2K6E2	0.0737828
										positive regulation of organic acid transport	ABAT	0.058443										B-cell lymphoma	FAS	0.0739522
										multicellular organism development	D4ADU2,PHGDH,ABAT,F8WFH8,ALOX15,TRPV2,A0A0G2K478,DDC,A0A0G2JVZ6,F1LX07,Q642B0,F1LRZ7,A0A0H2UHF5,B2GUZ6,TGM2,A0A0G2JVU1,CSRP1,A0A0G2JVG3	0.058443										Intracranial hemorrhage	D3ZT90,IVD	0.0739522
										regulation of carbohydrate metabolic process	A0A0G2JZT0,F1LX07	0.058443										Abnormal serum interleukin level	FAS	0.0739522
										positive regulation of autophagosome assembly	G3V9W5	0.058443										Large hands	PHGDH	0.0740437
										toxin metabolic process	DDC	0.058443										Micronodular cirrhosis	A0A0G2K478	0.0741722
										regulation of homotypic cell-cell adhesion	ABAT	0.058443										Increased circulating renin level	A0A0H2UHF5	0.0746372
										dopamine biosynthetic process	DDC	0.058443										Abnormal full-field electroretinogram	A0A0A0MXZ8	0.0746735
										phosphatidylethanolamine metabolic process	ALOX15	0.0586573										Testicular neoplasm	A0A0G2K6E2	0.0750253
										axo-dendritic transport	FLOT2	0.0588157										Pterygium	PHGDH	0.0753902
										integrin-mediated signaling pathway	A0A0G2JVZ6,A0A0G2JVU1	0.0588157										Abnormality of adrenal physiology	A0A0G2K6E2,A0A0H2UHF5	0.0753902
										associative learning	D4ADU2,PPP1R1B	0.058974										Abnormal thyroid morphology	FAS,A0A0H2UHF5	0.0753902
										purine ribonucleoside metabolic process	A0A0A0MXZ8	0.0596043										Atonic seizure	PHGDH,G3V960	0.0756841
										regulation of plasma membrane bounded cell projection organization	TRPV2,A0A0G2K478,A0A0G2JZT0,B2GUZ6	0.060515										Retinal atrophy	A0A0A0MXZ8,VCAN	0.0758605
										biological process involved in intraspecies interaction between organisms	C9E895	0.0610455										Episodic pain	A0A0G2K6E2	0.0760154
										amyloid precursor protein metabolic process	FLOT2	0.0611953										Cerebral palsy	C9E895	0.0760154
										positive regulation of cellular component biogenesis	F8WFH8,ALOX15,A0A0G2JZT0	0.0611953										Neoplasm of the male external genitalia	A0A0G2K6E2	0.0760154
										positive regulation of muscle contraction	ABAT	0.0613337										Episodic abdominal pain	A0A0G2K6E2	0.0760154
										response to iron ion	ABAT	0.0613337										Poor motor coordination	D3ZT90	0.0760154
										regulation of anatomical structure size	ALOX15,TRPV2,A0A0G2JZT0	0.0613337										Rickets	PHGDH	0.0761636
										NAD metabolic process	F1LX07	0.0613337										Neoplasm by histology	D3ZT90,Q642B0,FAS	0.0761636
										lactate metabolic process	F1LX07	0.0613337										Abnormal cellular physiology	A0A0G2K478,Q642B0,FAS,D3ZGI8	0.0763439
										sulfur compound transport	D4ADU2	0.0613337										Abnormal proportion of CD8-positive T cells	FAS	0.0764896
										positive regulation of myelination	F1LX07	0.0613337										Gastritis	FAS	0.0764896
										myelination	F1LX07,A0A0H2UHF5	0.0618681										Corneal erosion	F1LNG8	0.0764896
										ribonucleoside monophosphate metabolic process	A0A0A0MXZ8	0.06226										Status epilepticus with prominent motor symptoms	D3ZGI8	0.0765376
										protein polyubiquitination	A0A0G2JXT3	0.0622879										Hemolytic anemia	FAS,GCLC	0.0766773
										regulation of ion transport	D4ADU2,ABAT,TRPV2,A0A0G2JZT0,A0A0G2JVZ6	0.0624974										Anemia due to reduced life span of red cells	FAS,GCLC	0.0766773
										regulation of cell projection organization	TRPV2,A0A0G2K478,A0A0G2JZT0,B2GUZ6	0.0628988										Decreased circulating cortisol level	A0A0G2K6E2	0.0769374
										ensheathment of neurons	F1LX07,A0A0H2UHF5	0.063245										Neoplasm of the central nervous system	D3ZT90,Q642B0	0.077637
										axon ensheathment	F1LX07,A0A0H2UHF5	0.063245										EMG: neuropathic changes	F1LNG8	0.077637
										aspartate family amino acid catabolic process	ASRGL1	0.0636823										Metabolic acidosis	D3ZT90,IVD	0.0776932
										negative regulation of lipid storage	A0A0G2JVZ6	0.0639783										Abnormality of temperature regulation	A0A0G2K478,DDC,FAS,M0R544	0.0782741
										branched-chain amino acid metabolic process	IVD	0.0645172										Focal emotional seizure	PHGDH	0.0782808
										regulation of lipid localization	ABAT,A0A0G2JVZ6	0.0646587										Focal emotional seizure with laughing	PHGDH	0.0782808
										glutamine family amino acid biosynthetic process	F1LX07	0.0647911										Lack of skin elasticity	PHGDH	0.0782808
										protein localization to plasma membrane	FLOT2,D4A0Z1	0.0655655										Narrow greater sciatic notch	Q642B0	0.0784059
										pyridine-containing compound metabolic process	D3ZLK9	0.0656022										Abnormality of male external genitalia	A0A0A0MXZ8,PHGDH,A0A0G2K6E2,Q642B0,FAS,A0A0G2JWJ0	0.078983
										hormone biosynthetic process	HSD17B8	0.0666817										Abnormality of the female genitalia	C9E895,PHGDH,FAS,A0A0G2JWJ0	0.078983
										ribonucleoside metabolic process	A0A0A0MXZ8	0.067215										Increased circulating IgG level	FAS	0.078983
										positive regulation of osteoblast proliferation	A0A0G2JVZ6	0.0676635										Neonatal onset	C9E895	0.078983
										proteasome assembly	G3V9P0	0.0678027										Rheumatoid factor positive	FAS	0.078983
										positive regulation of purine nucleotide biosynthetic process	F1LX07	0.0678377										Antiphospholipid antibody positivity	FAS	0.078983
										lung alveolus development	D4ADU2	0.0678377										Lymphocytosis	FAS	0.078983
										positive regulation of vacuole organization	G3V9W5	0.0678377										Abnormality of the endocrine system	A0A0A0MXZ8,PHGDH,A0A0G2K6E2,Q642B0,FAS,A0A0H2UHF5	0.078983
										acid secretion	ABAT	0.0678377										Patchy hypopigmentation of hair	FAS	0.078983
										hexose catabolic process	F1LX07	0.0678377										Aplasia/Hypoplasia involving the skeletal musculature	PHGDH	0.078983
										NADH metabolic process	F1LX07	0.0678377										Abnormal circulating citrulline concentration	D3ZGI8	0.0796305
										regulation of body fluid levels	D4ADU2,ABAT	0.0678377										Abnormality of the genital system	A0A0A0MXZ8,C9E895,PHGDH,A0A0G2K6E2	0.0797787
										positive regulation of nucleotide biosynthetic process	F1LX07	0.0678377										Labial hypoplasia	C9E895	0.0797787
										deoxyribonucleoside monophosphate metabolic process	A0A0G2K478	0.0678377										Congenital microcephaly	PHGDH	0.0801853
										regulation of platelet activation	ABAT	0.0699252										Absent hair	PHGDH	0.0801853
										regulation of calcium ion transport	TRPV2,A0A0G2JZT0	0.0702569										Reduced tendon reflexes	F1LNG8,F8WFH8,A0A0G2K478	0.080477
										protein hydroxylation	A0A0G2K8N3	0.0705607										Abnormal cellular phenotype	A0A0G2K478,Q642B0,FAS,D3ZGI8	0.0805905
										regulation of macrophage derived foam cell differentiation	A0A0G2JVZ6	0.0706219										Abnormal greater sciatic notch morphology	Q642B0	0.0806207
										regulation of protein dephosphorylation	A0A0G2JWJ0,PPP1R1B	0.0706749										Thick upper lip vermilion	Q642B0	0.0806207
										cell volume homeostasis	A0A0G2JZT0	0.070807										Hypogonadism	A0A0A0MXZ8,PHGDH	0.0812229
										plasma membrane phospholipid scrambling	A0A0G2JZT0	0.070807										Myalgia	A0A0G2K478,FAS	0.0812742
										cell-substrate adhesion	ALOX15,A0A0G2JVZ6,A0A0G2JVU1	0.070807										Hyponatremia	A0A0G2K6E2	0.0814498
										neuron projection development	PHGDH,TRPV2,A0A0G2K478,F1LRZ7,B2GUZ6	0.0710323										Organic aciduria	D3ZT90	0.0814498
										dopamine transport	ABAT	0.0711995										Cognitive impairment	D3ZT90,A0A0G2K478,Q642B0,FAS	0.0814498
										myoblast differentiation	FLOT2	0.0717309										Abnormality of upper lip	C9E895,PHGDH,Q3B8P4,Q642B0,A0A0G2JWJ0	0.0815345
										regulation of mitochondrial depolarization	GCLC	0.0717673										Neutropenia in presence of anti-neutropil antibodies	FAS	0.0817232
										regulation of localization	D4ADU2,ABAT,ALOX15,TRPV2,A0A0G2JZT0,A0A0G2JVZ6,Q642B0,GCLC,A0A140TAA1,A0A0G2JWJ0	0.0720073										Abnormal EKG	Q642B0,M0R544	0.0821696
										polysaccharide catabolic process	M0R544	0.0720073										Hypoplastic female external genitalia	C9E895	0.0823616
										glucan catabolic process	M0R544	0.0720073										Abnormal urine potassium concentration	A0A0H2UHF5	0.0824982
										cellular polysaccharide catabolic process	M0R544	0.0720073										Hammertoe	F1LNG8	0.0824982
										regulation of receptor localization to synapse	Q642B0	0.0720073										Abnormality of circulating adrenocorticotropin level	A0A0G2K6E2	0.082508
										indole-containing compound metabolic process	DDC	0.0720073										Progressive external ophthalmoplegia	A0A0G2K478	0.0831846
										glycogen catabolic process	M0R544	0.0720073										Broad hallux phalanx	Q642B0	0.0831846
										regulation of protein localization to membrane	D4ADU2,Q642B0	0.0724532										Broad distal phalanx of finger	Q642B0	0.0831846
										protein ADP-ribosylation	F8WFH8	0.0724532										Decreased number of peripheral myelinated nerve fibers	F1LNG8	0.0835658
										cation homeostasis	A0A0G2JZT0,A0A0G2JVZ6,A0A0H2UHF5,TGM2	0.0724641										Abnormality of the femoral metaphysis	UFSP2	0.0838943
										cellular response to chemical stimulus	CRYZ,D4ADU2,A0A0G2K6E2,A0A1K0FUA6,Q3B8P4,ALOX15	0.0724893										Elevated serum alanine aminotransferase	M0R544	0.0842422
										pore complex assembly	A0A0G2JZT0	0.0725911										Abnormality of pancreas physiology	Q642B0,FAS	0.084392
										localization within membrane	D4ADU2	0.0727166										Functional abnormality of the gastrointestinal tract	D3ZT90,PHGDH,A0A0G2K478,DDC,FAS	0.0845829
										regulation of oxidative stress-induced cell death	D4ADU2	0.073763										Abnormality of subcutaneous fat tissue	PHGDH	0.0845829
										regulation of catecholamine secretion	ABAT	0.073763										Nystagmus	A0A0A0MXZ8,F1LNG8,PHGDH	0.0845829
										positive regulation of phosphoprotein phosphatase activity	A0A0G2JWJ0	0.0738204										Hamartoma	D3ZT90	0.0845829
										regulation of metal ion transport	TRPV2,A0A0G2JZT0	0.0743639										Dilation of lateral ventricles	D3ZT90	0.0845829
										retinol metabolic process	G3V7V6	0.0743639										Abnormality of the male genitalia	A0A0A0MXZ8,PHGDH,A0A0G2K6E2,Q642B0,FAS,A0A0G2JWJ0	0.0847452
										ammonium ion metabolic process	DDC	0.0743639										Generalized hyperpigmentation	A0A0G2K6E2	0.0847452
										programmed cell death	D4ADU2,Q3B8P4,A0A0G2JVZ6,FAS,GCLC,TGM2,Q5XIG9,A0A0G2JVG3	0.0751017										Abnormal uterus morphology	PHGDH,A0A0G2JWJ0	0.0853195
										negative regulation of blood pressure	ABAT	0.0751138										Abnormality of the lymphatic system	A0A0G2K478,Q642B0,FAS,GCLC,M0R544	0.0853195
										regulation of endocytosis	ALOX15,A0A0G2JVZ6	0.0751138										Inappropriate behavior	PHGDH	0.0853396
										negative regulation of blood coagulation	ABAT	0.0751138										Impaired pain sensation	F1LNG8	0.0853396
										inorganic ion homeostasis	A0A0G2JZT0,A0A0G2JVZ6,A0A0H2UHF5,TGM2	0.0751706										Microretrognathia	C9E895	0.0854738
										metal ion transport	TRPV2,A0A0G2JZT0,A0A0G2JVZ6	0.0753352										Abnormal pyramidal sign	C9E895,DDC,FAS	0.0854738
										catecholamine secretion	ABAT	0.0762908										Abnormal involuntary eye movements	A0A0A0MXZ8,F1LNG8,PHGDH	0.0857262
										negative regulation of hemostasis	ABAT	0.0762908										Abnormality of the mouth	F1LRJ9,C9E895,PHGDH,AHCY,Q3B8P4	0.0858931
										monosaccharide catabolic process	F1LX07	0.0762908										Epidermal thickening	PHGDH,A0A0G2K6E2	0.0861421
										cell activation	FLOT2,D4ADU2,ABAT,A0A0G2K290	0.0762908										Osteomyelitis	F1LNG8	0.0863187
										neurotransmitter reuptake	A0A0H2UHF5	0.0762908										Cleft upper lip	PHGDH,Q642B0	0.0863187
										regulation of ATP biosynthetic process	F1LX07	0.0762908										Limb-girdle muscle atrophy	A0A0G2K478	0.0863561
										response to ATP	A0A0G2JZT0	0.0771816										Orchitis	FAS	0.0869736
										positive regulation of ion transport	ABAT,TRPV2,A0A0G2JZT0	0.0775651										Abnormal blood sodium concentration	A0A0G2K6E2	0.0869736
										regulation of extrinsic apoptotic signaling pathway	A0A0G2JVZ6,GCLC	0.0775651										Abnormality of the common coagulation pathway	AHCY	0.0872602
										mitochondrial depolarization	GCLC	0.0778769										Metabolic alkalosis	A0A0H2UHF5	0.0876081
										negative regulation of cell division	A0A0G2K0Q8	0.078362										Multifocal cerebral white matter abnormalities	M0R544	0.0876081
										unsaturated fatty acid biosynthetic process	ALOX15	0.0787811										Enuresis	A0A0H2UHF5	0.0876081
										negative regulation of anion transport	ABAT,A0A0G2JVZ6	0.0787845										Hyperaldosteronism	A0A0H2UHF5	0.0876081
										catecholamine biosynthetic process	DDC	0.0793131										Abnormal circulating renin	A0A0H2UHF5	0.0876081
										catechol-containing compound biosynthetic process	DDC	0.0793131										Flared iliac wings	Q642B0	0.0877286
										negative regulation of coagulation	ABAT	0.0793396										Abnormal urine pH	D3ZT90	0.0879266
										purinergic nucleotide receptor signaling pathway	A0A0G2JZT0	0.0793512										Aciduria	D3ZT90	0.0879266
										regulation of cellular response to oxidative stress	D4ADU2	0.0793512										Optic disc pallor	A0A0A0MXZ8,B2GUZ6	0.088056
										2'-deoxyribonucleotide metabolic process	A0A0G2K478	0.0801432										Abnormal circulating glutamine family amino acid concentration	F1MAR6	0.0885869
										synaptic membrane adhesion	Q642B0	0.0802554										Abnormality of lower-limb metaphyses	UFSP2	0.0885869
										foam cell differentiation	A0A0G2JVZ6	0.0812933										Constriction of peripheral visual field	A0A0A0MXZ8	0.0886505
										cell junction organization	CAMKV,D4ADU2	0.0812933										Short stature	F1LNG8,PHGDH,Q642B0,UFSP2,FAS,A0A0H2UHF5	0.0886505
										macrophage derived foam cell differentiation	A0A0G2JVZ6	0.0812933										Neoplasm of the nervous system	D3ZT90,Q642B0	0.0888373
										cellular calcium ion homeostasis	A0A0G2JZT0,A0A0G2JVZ6,TGM2	0.0815496										Large basal ganglia	Q3B8P4	0.0888373
										deoxyribose phosphate metabolic process	A0A0G2K478	0.0824938										Exercise intolerance	D3ZT90	0.0890275
										NADP metabolic process	A0A0G2K1S6	0.0829125										Panniculitis	FAS	0.089106
										potassium ion homeostasis	A0A0H2UHF5	0.0829125										Retrobulbar optic neuritis	FAS	0.089106
										neurotransmitter receptor localization to postsynaptic specialization membrane	Q642B0	0.0833773										Wide nasal bridge	A0A0A0MXZ8,C9E895	0.0895788
										protein localization to postsynaptic specialization membrane	Q642B0	0.0833773										Chordee	A0A0G2JWJ0	0.0896937
										arachidonic acid metabolic process	ALOX15	0.0835293										Aplasia/Hypoplasia of the distal phalanges of the toes	Q642B0	0.0897309
										regulation of calcium ion import	TRPV2	0.0836509										Death in infancy	D3ZLK9,Q642B0	0.0897309
										regulation of organic acid transport	ABAT	0.0836509										Prominent occiput	PHGDH	0.0897309
										cellular macromolecule metabolic process	G3V6T7,CAMKV,A0A0G2JXT3	0.0839976										Radial deviation of finger	PHGDH	0.0897309
										hydrogen peroxide metabolic process	A0A1K0FUA6	0.0844606										Infantile spasms	D3ZT90	0.0899818
										regulation of mitochondrial outer membrane permeabilization involved in apoptotic signaling pathway	GCLC	0.0845024										Abnormal cardiac test	Q642B0,M0R544	0.0901758
										nucleobase-containing small molecule biosynthetic process	A0A0A0MXZ8	0.085085										Pain	A0A0G2K6E2,A0A0G2K478,UFSP2,FAS	0.0901758
										calcium ion homeostasis	A0A0G2JZT0,A0A0G2JVZ6,TGM2	0.0853599										Cerebellar atrophy	C9E895,A0A0H2UHF5,D3ZGI8	0.0905945
										regulation of response to oxidative stress	D4ADU2	0.0853599										Abnormality of female external genitalia	C9E895,A0A0G2JWJ0	0.0909992
										regulation of leukocyte apoptotic process	D4ADU2	0.0853599										Constitutional symptom	F1LRJ9,A0A0G2K6E2,A0A0G2K478,UFSP2,FAS	0.0909992
										proton-transporting two-sector ATPase complex assembly	D3ZY50	0.0854973										Thin vermilion border	C9E895,Q3B8P4	0.0912643
										aromatic amino acid family metabolic process	A0A0G2K6H2	0.0854973										Hodgkin lymphoma	FAS	0.0913647
										glycerophospholipid biosynthetic process	ALOX15,G3V9W5	0.0854973										Hyperactivity	Q3B8P4,F1MAR6,A0A0G2JWJ0,G3V960	0.0913647
										response to inorganic substance	ABAT,ALOX15,F1LX07	0.0855992										Decreased circulating level of specific antibody	FAS	0.0913647
										neurotransmitter transport	DDC,A0A0H2UHF5	0.0855992										Abnormal vitamin B12 level	FAS	0.0913647
										regulation of protein localization to synapse	Q642B0	0.0856157										Rocker bottom foot	PHGDH	0.0915133
										regulation of cell-cell adhesion	FLOT2,ABAT	0.086327										Abnormal heart morphology	PHGDH,AHCY,A0A0G2K6E2,D3ZLK9	0.0915133
										negative regulation of receptor-mediated endocytosis	A0A0G2JVZ6	0.0864024										Diastasis recti	Q642B0	0.0918607
										regulation of smooth muscle contraction	ABAT	0.0874283										Morphological abnormality of the vestibule of the inner ear	A0A0H2UHF5	0.0922747
										cell death in response to oxidative stress	D4ADU2	0.0874283										Mildly elevated creatine kinase	F1LNG8	0.0923446
										central nervous system development	D4ADU2,PHGDH,ABAT	0.0874283										Hypoplasia of the pons	AHCY	0.0925152
										negative regulation of ATP metabolic process	F1LX07	0.0874283										Abnormality of the talus	PHGDH	0.0925152
										blood vessel morphogenesis	F8WFH8,A0A0G2JVZ6,A0A0G2JVU1,A0A0G2JVG3	0.0879956										Muscular hypotonia of the trunk	C9E895,DDC	0.0925152
										lens development in camera-type eye	D4ADU2	0.0882883										Progressive night blindness	A0A0A0MXZ8	0.0925152
										import into cell	D4ADU2,A0A0H2UHF5	0.0894167										Benign neoplasm of the central nervous system	D3ZT90	0.0925641
										positive regulation of cytosolic calcium ion concentration involved in phospholipase C-activating G protein-coupled signaling pathway	TGM2	0.0894167										Avascular necrosis of the capital femoral epiphysis	UFSP2	0.092685
										positive regulation of Notch signaling pathway	D4A0Z1	0.0899486										Flattened epiphysis	UFSP2	0.092685
										anatomical structure formation involved in morphogenesis	F8WFH8,A0A0G2JVZ6,TGM2,A0A0G2JVU1,CSRP1,A0A0G2JVG3	0.0899486										Abnormality of the voice	ABAT,A0A0G2K478,Q642B0	0.0927877
										macromolecule localization	FLOT2,D4ADU2,ABAT,D4A0Z1,A0A0G2JZT0,A0A0G2JVZ6,F1LX07,Q642B0,A0A0H2UHF5,D3ZNK1	0.0899486										Prolonged neonatal jaundice	F1LNG8	0.0928312
										prostanoid metabolic process	PTGR2	0.0901127										Abnormality of immune serum protein physiology	FAS	0.0930332
										prostaglandin metabolic process	PTGR2	0.0901127										Abnormality of circulating cortisol level	A0A0G2K6E2	0.0930332
										cation transport	ABAT,TRPV2,A0A0G2JZT0,A0A0G2JVZ6,A0A0H2UHF5	0.0901581										Abnormality of serum cytokine level	FAS	0.0930332
										regulation of cell activation	FLOT2,ABAT,A0A0G2K290	0.0901581										Optic neuritis	FAS	0.0930332
										negative regulation of adaptive immune response	ALOX15	0.0905566										Neuroinflammation	FAS	0.0930332
										cellular response to alkaloid	DDC	0.0907057										Ectopia lentis	A0A0G2K8N3	0.0930332
										regulation of neuron projection development	TRPV2,A0A0G2K478,B2GUZ6	0.0907057										Abnormal fundus morphology	D3ZT90,A0A0A0MXZ8,A0A0G2K8N3,A0A0G2K478,FAS,B2GUZ6	0.0930332
										tRNA aminoacylation for protein translation	F8WFH8	0.0907057										Loss of speech	D3ZLK9	0.0932491
										positive regulation of NF-kappaB transcription factor activity	FLOT2	0.0908306										Supernumerary ribs	Q642B0	0.0932491
										response to chemical	CRYZ,D4ADU2,C9E895,A0A0G2K6E2,A0A1K0FUA6,ABAT,Q3B8P4,ALOX15,A0A0G2JZT0,DDC,A0A0G2JVZ6,F1LX07,UFSP2,GCLC,A0A0G2JVU1,A0A0G2JWJ0	0.0908306										Sensory axonal neuropathy	A0A0G2K478	0.0932491
										positive regulation of cellular component organization	F8WFH8,ALOX15,TRPV2,A0A0G2JZT0	0.0913891										Abnormal posterior eye segment morphology	D3ZT90,A0A0A0MXZ8,A0A0G2K8N3,A0A0G2K478,FAS,B2GUZ6	0.0932491
										leukocyte homeostasis	D4ADU2	0.0918168										Abnormal nasolacrimal system morphology	PHGDH	0.0932841
										deoxyribonucleotide metabolic process	A0A0G2K478	0.0918168										Abnormality of the thyroid gland	A0A0G2K6E2,FAS,A0A0H2UHF5	0.0932841
										cellular divalent inorganic cation homeostasis	A0A0G2JZT0,A0A0G2JVZ6,TGM2	0.0920932										Focal non-motor seizure	PHGDH	0.0932841
										cell surface receptor signaling pathway involved in cell-cell signaling	ABAT,A0A0G2JZT0,Q642B0	0.092496										Abnormality of circulating glucocorticoid level	A0A0G2K6E2	0.0935459
										positive regulation of vasculature development	A0A0G2JVU1,A0A0G2JVG3	0.092496										High myopia	A0A0G2K8N3	0.0936765
										positive regulation of angiogenesis	A0A0G2JVU1,A0A0G2JVG3	0.092496										Finger syndactyly	PHGDH,Q642B0	0.093782
										positive regulation of axon extension	TRPV2	0.092496										Urogenital sinus anomaly	A0A0G2JWJ0	0.094038
										establishment of cell polarity	FLOT2	0.092496										Anteverted nares	A0A0A0MXZ8,C9E895	0.0949531
										aerobic respiration	D3ZQD3	0.0926636										Increased urinary non-proteinogenic amino acid level	F1MAR6	0.0952247
										cellular lipid catabolic process	D3ZT90,IVD	0.0927662										Supernumerary bones of the axial skeleton	Q642B0	0.0952247
										positive regulation of sprouting angiogenesis	A0A0G2JVG3	0.092919										Anencephaly	PHGDH	0.0952247
										tube morphogenesis	F8WFH8,A0A0G2JVZ6,TGM2,A0A0G2JVU1,A0A0G2JVG3	0.092919										Iron deficiency anemia	FAS	0.0952247
										plasma membrane bounded cell projection organization	PHGDH,TRPV2,A0A0G2K478,A0A0G2JZT0,F1LRZ7,B2GUZ6	0.092919										Thickened skin	PHGDH,A0A0G2K6E2	0.0952247
										regulation of osteoblast proliferation	A0A0G2JVZ6	0.0934893										Abnormality of the pancreatic islet cells	Q642B0	0.0952247
										regulation of long-term neuronal synaptic plasticity	A0A0H2UHF5	0.0936991										Abnormal cry	ABAT	0.0952752
										tRNA aminoacylation	F8WFH8	0.0942088										Abnormality of pain sensation	F1LNG8	0.0957299
										regulation of amine transport	ABAT	0.0946121										Hyperparathyroidism	A0A0H2UHF5	0.0960521
										catecholamine transport	ABAT	0.0946121										Abnormal labia morphology	C9E895	0.0962552
										transport along microtubule	FLOT2	0.0946972										Pelvic girdle muscle weakness	A0A0G2K478	0.0964233
										cell death	D4ADU2,Q3B8P4,A0A0G2JVZ6,FAS,GCLC,TGM2,Q5XIG9,A0A0G2JVG3	0.0947965										Downslanted palpebral fissures	C9E895,ABAT,Q642B0	0.0967518
										amino acid activation	F8WFH8	0.0955285										Irregular epiphyses	UFSP2	0.0967518
										regulation of cell communication	D4ADU2,ABAT,ALOX15,D4A0Z1,A0A0G2JVZ6,Q642B0,UFSP2,A0A0H2UHF5,GCLC,TGM2	0.0957252										Abnormality of skin pigmentation	A0A0G2K6E2,Q3B8P4,FAS	0.0967518
										regulation of blood coagulation	ABAT	0.0958621										Arthralgia	UFSP2,FAS	0.0970786
										axon ensheathment in central nervous system	A0A0H2UHF5	0.0964064										Radial deviation of the hand or of fingers of the hand	PHGDH	0.0970786
										neurotransmitter uptake	A0A0H2UHF5	0.0964064										Endocarditis	FAS	0.0971605
										developmental process	FLOT2,D4ADU2,PHGDH,ABAT,F8WFH8,ALOX15,TRPV2,A0A0G2K478,DDC,A0A0G2JVZ6,F1LX07,Q642B0,F1LRZ7,A0A0H2UHF5,B2GUZ6,TGM2,A0A0G2JVU1,CSRP1,A0A0G2JVG3,D3ZQY4,M0R544,G3V960	0.0964064										Renal duplication	Q642B0	0.0971605
										central nervous system myelination	A0A0H2UHF5	0.0964064										Abnormality of the nares	A0A0A0MXZ8,C9E895	0.0971605
										regulation of hemostasis	ABAT	0.0969111										Increased circulating IgA level	FAS	0.0971605
										cell projection organization	PHGDH,TRPV2,A0A0G2K478,A0A0G2JZT0,F1LRZ7,B2GUZ6	0.0969111										Broad palm	Q642B0	0.0971605
										regulation of signaling	D4ADU2,ABAT,ALOX15,D4A0Z1,A0A0G2JVZ6,Q642B0,UFSP2,A0A0H2UHF5,GCLC,TGM2	0.0969111										Dyslexia	GCLC	0.0973518
										positive regulation of cellular catabolic process	A0A0G2JZT0,GCLC,G3V9W5	0.0969111										Abnormalities of placenta or umbilical cord	PHGDH	0.0976613
										positive regulation of phosphatase activity	A0A0G2JWJ0	0.0969111										Abnormality of the cerebral vasculature	D3ZT90,IVD,M0R544	0.0976613
										cellular homeostasis	A0A0G2K6E2,A0A0G2JZT0,A0A0G2JVZ6,TGM2,M0R544	0.0969111										Hypomagnesemia	A0A0H2UHF5	0.0981584
										nuclear-transcribed mRNA catabolic process, deadenylation-dependent decay	Q3B8P4	0.0969111										Submucous cleft hard palate	PHGDH	0.0985926
										cation transmembrane transport	TRPV2,A0A0G2JZT0,A0A0G2JVZ6,A0A0H2UHF5	0.0969111										Abnormal renal physiology	D3ZT90,FAS,A0A0H2UHF5,F1MAR6	0.0985926
										endoplasmic reticulum calcium ion homeostasis	TGM2	0.0969111										Submucous cleft of soft and hard palate	PHGDH	0.0985926
										negative regulation of wound healing	ABAT	0.0972336										Abnormality of the kidney	D3ZT90,PHGDH,Q642B0,FAS,A0A0H2UHF5,F1MAR6	0.0985926
										ganglioside metabolic process	A0A0G2JVU1	0.0972336										Abnormality of immune system physiology	F1LNG8,PHGDH,A0A0G2K6E2,D3ZLK9	0.0989257
										cellular modified amino acid catabolic process	GGACT	0.0972336										Male reproductive system neoplasm	A0A0G2K6E2	0.099029
										regulation of protein-containing complex assembly	F8WFH8,ALOX15	0.0972336										Abnormality of the distal phalanges of the toes	Q642B0	0.099029
										regulation of presynapse assembly	Q642B0	0.0972336										Colpocephaly	A0A0G2JWJ0	0.099029
										divalent inorganic cation homeostasis	A0A0G2JZT0,A0A0G2JVZ6,TGM2	0.0972336										Temperature instability	DDC	0.099029
										negative regulation of lipid transport	A0A0G2JVZ6	0.0972416										Abnormality of mitochondrial metabolism	A0A0G2K478,D3ZGI8	0.099029
										regulation of protein transport	D4ADU2,ABAT	0.0974614										Bone marrow hypercellularity	FAS	0.099029
										transmembrane transport	D4ADU2,TRPV2,A0A0G2JZT0,A0A0G2JVZ6,F1LX07,A0A0H2UHF5	0.0976242										Abnormal circulating hormone level	A0A0A0MXZ8,A0A0G2K6E2	0.099029
										rRNA methylation	D3ZGI8	0.0978262										Vitiligo	FAS	0.099029
										lipid export from cell	ABAT	0.0984268										Abnormal PR interval	M0R544	0.0996067
										mitochondrial calcium ion homeostasis	TGM2	0.0994875										Abnormality of the mandible	C9E895,PHGDH,ABAT	0.0996067
										branching involved in salivary gland morphogenesis	TGM2	0.0994875										Diaphragmatic weakness	M0R544	0.0996067
										neuron development	PHGDH,TRPV2,A0A0G2K478,F1LRZ7,B2GUZ6	0.099537										Abnormality of renin-angiotensin system	A0A0H2UHF5	0.0999342
										regulation of coagulation	ABAT	0.0996042										Patent foramen ovale	PHGDH	0.0999342
										regulation of presynapse organization	Q642B0	0.0996042										Abnormality of endocrine pancreas physiology	Q642B0	0.101291
										aging	ABAT,DDC	0.0996527										Anemia of inadequate production	PHGDH,FAS	0.101291
										regulation of phosphatase activity	A0A0G2JWJ0,PPP1R1B	0.0996527										Hypopigmentation of the skin	Q3B8P4,FAS	0.101291
										myeloid dendritic cell differentiation	A0A0G2JVU1	0.0999301										Decreased proportion of CD4-positive helper T cells	FAS	0.101538
										muscle cell cellular homeostasis	M0R544	0.100142										Abnormal proportion of CD4-positive helper T cells	FAS	0.101538
										neuromuscular process controlling posture	M0R544	0.100142										Impaired antigen-specific response	FAS	0.101538
										leukocyte apoptotic process	D4ADU2	0.100142										Abnormal eyelid morphology	C9E895,PHGDH,ABAT,Q642B0,FAS,A0A0G2JWJ0	0.102116
										regulation of nucleotide biosynthetic process	F1LX07	0.100407										Rhabdomyolysis	A0A0G2K478	0.102116
										regulation of purine nucleotide biosynthetic process	F1LX07	0.100407										Keratoconus	A0A0A0MXZ8	0.102171
										mating behavior	PPP1R1B	0.10081										Tracheal stenosis	A0A0H2UHF5	0.102595
										amine biosynthetic process	DDC	0.101607										Metaphyseal dysplasia	UFSP2	0.102874
										cellular biogenic amine biosynthetic process	DDC	0.101607										Abnormal joint morphology	D3ZT90,PHGDH,Q642B0,UFSP2,FAS	0.102874
										response to muscle activity	Q5XIG9	0.101744										Short attention span	AHCY,Q3B8P4	0.102874
										regulation of glycolytic process	A0A0G2JZT0	0.101744										Primary adrenal insufficiency	A0A0G2K6E2	0.102874
										secondary palate development	A0A0G2JVU1	0.103										Cephalocele	A0A0A0MXZ8	0.103208
										cytoskeleton-dependent intracellular transport	FLOT2	0.103743										Encephalocele	A0A0A0MXZ8	0.103208
										regulation of cellular component biogenesis	F8WFH8,ALOX15,A0A0G2JZT0,Q642B0	0.103808										Abnormality of the upper urinary tract	D3ZT90,PHGDH,Q642B0,FAS,A0A0H2UHF5,F1MAR6	0.103248
										osteoblast proliferation	A0A0G2JVZ6	0.104468										Syndactyly	PHGDH,Q642B0,A0A0G2JWJ0	0.10325
										regulation of establishment of protein localization	D4ADU2,ABAT	0.104693										Ragged-red muscle fibers	A0A0G2K478	0.10325
										regulation of peptide transport	D4ADU2,ABAT	0.105476										Abnormal cortical gyration	PHGDH,Q3B8P4	0.103295
										response to arsenic-containing substance	GCLC	0.105758										Decreased corneal thickness	A0A0A0MXZ8	0.103537
										protein stabilization	FLOT2	0.105758										Increased corneal curvature	A0A0A0MXZ8	0.10435
										monoamine transport	ABAT	0.105758										Abnormal pupillary function	DDC	0.104514
										heterocycle metabolic process	Q6AZ33,CLYBL,FLOT2,D3ZT90,A0A0A0MXZ8,F8WFH8,Q3B8P4,D3ZLK9,A0A0G2K478,M0R5J4,A0A0G2JZT0,DDC	0.105969										Abnormal magnesium concentration	A0A0H2UHF5	0.104693
										multicellular organism aging	DDC	0.105969										Abnormality of corneal thickness	A0A0A0MXZ8	0.104873
										mitochondrial transport	F1LX07,GCLC	0.106344										Abnormality of vision	A0A0A0MXZ8,PHGDH,Q3B8P4,FAS,B2GUZ6,A0A0G2JWJ0,VCAN	0.104873
										cellular response to calcium ion	ALOX15	0.106344										Enlarged kidney	Q642B0	0.105067
										response to organic cyclic compound	D4ADU2,ABAT,A0A0G2JZT0,UFSP2	0.106344										Abnormal 2nd finger morphology	Q642B0	0.105067
										anion transmembrane transport	D4ADU2,F1LX07,A0A0H2UHF5	0.106365										Abnormal circulating non-proteinogenic amino acid concentration	D3ZGI8	0.105305
										positive regulation of insulin secretion	ABAT	0.106474										Abnormal jaw morphology	C9E895,PHGDH,ABAT	0.105727
										positive regulation of interleukin-1 beta production	A0A0G2JZT0	0.10768										Macroglossia	Q642B0,M0R544	0.105727
										phospholipid translocation	A0A0G2JZT0	0.10768										Sensory neuropathy	A0A0G2K478,FAS	0.105727
										positive regulation of glucose metabolic process	F1LX07	0.107795										Decreased proportion of CD4-positive T cells	FAS	0.105727
										negative chemotaxis	A0A0G2JVZ6	0.109184										Wolff-Parkinson-White syndrome	M0R544	0.106384
										glycerolipid biosynthetic process	ALOX15,G3V9W5	0.110194										Chorioretinal atrophy	VCAN	0.107115
										intracellular receptor signaling pathway	ALOX15,UFSP2	0.110431										Abnormal superficial reflex	C9E895,DDC	0.107778
										microtubule-based transport	FLOT2	0.110431										Babinski sign	C9E895,DDC	0.107778
										positive regulation of cellular carbohydrate metabolic process	F1LX07	0.110431										Abnormal proportion of CD4-positive T cells	FAS	0.108518
										phospholipid metabolic process	ALOX15,MVD,G3V9W5	0.110431										Abnormality of vitamin B12 metabolism	FAS	0.108518
										regulation of cellular ketone metabolic process	D4ADU2	0.111151										Abnormality of globe location	C9E895,PHGDH,Q3B8P4	0.108518
										mitochondrial outer membrane permeabilization	GCLC	0.111317										Slanting of the palpebral fissure	C9E895,ABAT,Q642B0,A0A0G2JWJ0	0.108528
										learning	D4ADU2,PPP1R1B	0.112827										Abnormality of the nasal alae	A0A0A0MXZ8,C9E895	0.108662
										glucose metabolic process	F1LX07,D3Z955	0.113479										Abnormality of the nose	A0A0A0MXZ8,C9E895,PHGDH,Q3B8P4	0.109408
										retrograde transport, endosome to plasma membrane	VPS26A	0.113531										Aplasia/Hypoplasia of the abdominal wall musculature	Q642B0	0.109408
										positive regulation of calcium ion transport into cytosol	A0A0G2JZT0	0.113531										Aplasia/Hypoplasia of the phalanges of the toes	Q642B0	0.109408
										extrinsic apoptotic signaling pathway	A0A0G2JVZ6,GCLC	0.113531										Alkalosis	A0A0H2UHF5	0.109408
										lipid translocation	A0A0G2JZT0	0.113531										Abnormal hair morphology	C9E895,PHGDH,AHCY	0.109408
										amide biosynthetic process	D3ZT90,D4ADU2,F8WFH8	0.113531										Polyuria	A0A0H2UHF5	0.109408
										retinoid metabolic process	G3V7V6	0.113531										Abnormality of the adrenal glands	A0A0G2K6E2,A0A0H2UHF5	0.109502
										negative regulation of endocytosis	A0A0G2JVZ6	0.113707										Abnormal lip morphology	C9E895,PHGDH,Q3B8P4	0.109565
										macromolecule metabolic process	G3V6T7,CAMKV,A0A0G2JXT3	0.113741										Abnormality of the pons	AHCY	0.109565
										regulation of membrane depolarization	GCLC	0.113741										Macrocytic anemia	PHGDH	0.109565
										endocytosis	ALOX15,A0A0G2K290,A0A0G2JVZ6	0.113865										Toe syndactyly	PHGDH,Q642B0	0.110006
										regulation of intracellular estrogen receptor signaling pathway	UFSP2	0.114048										Foot dorsiflexor weakness	F1LNG8	0.110006
										negative regulation of response to wounding	ABAT	0.114999										Cerebellar vermis hypoplasia	PHGDH,Q642B0	0.110006
										regulation of the force of heart contraction	M0R544	0.11594										Increased circulating IgM level	FAS	0.110006
										modulation by symbiont of entry into host	A0A0G2JVZ6	0.11594										Status epilepticus	F1MAR6,D3ZGI8	0.110006
										peptidyl-proline modification	A0A0G2K8N3	0.11594										Decreased activity of mitochondrial complex IV	D3ZGI8	0.110006
										positive regulation of lipid transport	ABAT	0.116116										Pleuritis	FAS	0.110006
										positive regulation of cell projection organization	TRPV2,A0A0G2JZT0	0.116273										Lipoatrophy	A0A0G2K6E2	0.110972
										organic substance transport	D4ADU2,ABAT,A0A0G2JZT0,DDC,A0A0G2JVZ6,F1LX07,A0A0H2UHF5,D3ZNK1	0.116294										Abnormal cochlea morphology	A0A0H2UHF5	0.111173
										blood vessel development	F8WFH8,A0A0G2JVZ6,A0A0G2JVU1,A0A0G2JVG3	0.116294										Ketoacidosis	IVD	0.112124
										response to morphine	PPP1R1B	0.116294										Bilateral ptosis	A0A0G2K478	0.112124
										mitochondrial fission	Q5XIG9	0.116294										Chronic kidney disease	D3ZT90	0.112124
										response to isoquinoline alkaloid	PPP1R1B	0.116294										Abnormality of upper limb joint	PHGDH,Q642B0,UFSP2	0.112124
										presynapse assembly	Q642B0	0.118772										Abnormal bleeding	D3ZT90,IVD,FAS	0.112124
										diterpenoid metabolic process	G3V7V6	0.118884										Abnormal ventriculoarterial connection	PHGDH,Q642B0	0.112124
										calcium ion transmembrane transport	TRPV2,A0A0G2JVZ6	0.118884										Autoimmune hemolytic anemia	FAS	0.112124
										establishment or maintenance of cell polarity	FLOT2	0.118884										Abnormality of the gastric mucosa	FAS	0.112124
										positive regulation of T cell activation	FLOT2	0.118884										Delayed ability to sit	M0R544	0.112559
										positive regulation of mitochondrial membrane permeability involved in apoptotic process	GCLC	0.118884										Sparse or absent eyelashes	PHGDH	0.112689
										cell-matrix adhesion	A0A0G2JVZ6,A0A0G2JVU1	0.118884										Abnormal connection of the cardiac segments	PHGDH,Q642B0	0.113244
										primary alcohol metabolic process	G3V7V6	0.120017										Juvenile aseptic necrosis	UFSP2	0.113295
										regulation of lipid storage	A0A0G2JVZ6	0.120017										Thick vermilion border	PHGDH,Q642B0	0.113645
										acetyl-CoA metabolic process	MVD	0.120017										Abnormal cornea morphology	A0A0A0MXZ8,F1LNG8,FAS,A0A0G2JWJ0	0.113645
										response to amphetamine	PPP1R1B	0.120092										Parakeratosis	MVD	0.113645
										protein localization to postsynaptic membrane	Q642B0	0.120579										Cleft lip	PHGDH,Q642B0	0.114423
										regulation of immune system process	FLOT2,D4ADU2,ALOX15,A0A0G2K290	0.12115										Abnormal lung lobation	Q642B0	0.115196
										mitochondrial outer membrane permeabilization involved in programmed cell death	GCLC	0.12115										Ureteral duplication	Q642B0	0.115196
										long-chain fatty acid metabolic process	ALOX15	0.12115										Nasogastric tube feeding	Q3B8P4	0.115597
										peptide cross-linking	TGM2	0.12115										Adducted thumb	PHGDH	0.115597
										negative regulation of apoptotic signaling pathway	A0A0G2JVZ6,GCLC	0.12151										Respiratory failure requiring assisted ventilation	M0R544	0.116203
										positive regulation of interleukin-1 production	A0A0G2JZT0	0.121856										Abnormality of the mitochondrion	A0A0G2K478,D3ZGI8	0.11652
										heterotypic cell-cell adhesion	A0A0G2JVZ6	0.121944										Arterial thrombosis	FAS	0.11652
										cellular carbohydrate catabolic process	M0R544	0.122886										Neoplasm of the genitourinary tract	A0A0G2K6E2,Q642B0	0.11652
										postsynapse organization	D4ADU2	0.124163										Non-Hodgkin lymphoma	FAS	0.11652
										negative regulation of lipid localization	A0A0G2JVZ6	0.124639										Decreased circulating total IgM	FAS	0.11652
										steroid biosynthetic process	HSD17B8	0.124722										Systemic lupus erythematosus	FAS	0.11652
										protein localization to postsynapse	Q642B0	0.125396										Functional motor deficit	D3ZT90,F8WFH8,A0A0H2UHF5	0.11652
										myeloid dendritic cell activation	A0A0G2JVU1	0.125587										Streak ovary	A0A0G2JWJ0	0.117197
										regulation of membrane lipid distribution	A0A0G2JZT0	0.125587										Pace of progression	F1LNG8,F8WFH8	0.117448
										negative regulation of ion transport	ABAT,A0A0G2JVZ6	0.125587										Hyperinsulinemia	A0A0A0MXZ8	0.117689
										glial cell differentiation	PHGDH,A0A0H2UHF5	0.125587										Adrenal overactivity	A0A0H2UHF5	0.117689
										calcium ion import	TRPV2	0.125587										Joint contracture of the hand	PHGDH,Q642B0	0.117689
										negative regulation of carbohydrate metabolic process	F1LX07	0.125587										Retinal pigment epithelial atrophy	VCAN	0.118933
										terpenoid metabolic process	G3V7V6	0.125587										Abnormality of the optic nerve	A0A0A0MXZ8,A0A0G2K478,FAS,B2GUZ6,VCAN	0.118933
										positive regulation of leukocyte cell-cell adhesion	FLOT2	0.125899										Abnormal B cell count	FAS	0.118933
										positive regulation of mitochondrial membrane permeability	GCLC	0.126022										Polyhydramnios	PHGDH,Q642B0	0.118933
										mitochondrial ATP synthesis coupled electron transport	A0A0G2K478	0.126022										Abnormality of the phalanges of the hallux	Q642B0	0.118933
										regulation of cellular localization	D4ADU2,A0A0G2JZT0,Q642B0,A0A0G2JWJ0	0.126366										Arthritis	UFSP2,FAS	0.118933
										positive regulation of peptide hormone secretion	ABAT	0.126413										Hemiplegia/hemiparesis	A0A0A0MXZ8,FAS	0.119522
										rRNA modification	D3ZGI8	0.126431										Multifocal epileptiform discharges	Q3B8P4	0.119522
										positive regulation of catabolic process	A0A0G2JZT0,GCLC,G3V9W5	0.126745										Dysplastic corpus callosum	A0A0G2JWJ0	0.119557
										cellular metal ion homeostasis	A0A0G2JZT0,A0A0G2JVZ6,TGM2	0.126745										Glomerulonephritis	FAS	0.120785
										organic cyclic compound biosynthetic process	FLOT2,D3ZT90,A0A0A0MXZ8,D4ADU2,HSD17B8	0.126779										Abnormal B cell morphology	FAS	0.120785
										regulation of mitochondrial membrane permeability involved in apoptotic process	GCLC	0.128585										Neoplasm of the skin	FAS,MVD	0.120785
										smooth muscle contraction	ABAT	0.128674										Portal hypertension	A0A0G2K478	0.120785
										positive regulation of protein dephosphorylation	A0A0G2JWJ0	0.128892										Abnormality of vitamin B metabolism	FAS	0.120785
										positive regulation of lymphocyte activation	FLOT2,A0A0G2K290	0.128892										Abnormal circulating insulin level	A0A0A0MXZ8	0.121464
										vasculature development	F8WFH8,A0A0G2JVZ6,A0A0G2JVU1,A0A0G2JVG3	0.130019										Abnormal insulin level	A0A0A0MXZ8	0.121464
										ERK1 and ERK2 cascade	ALOX15,A0A0G2JVZ6	0.130691										Glaucoma	A0A0A0MXZ8,FAS,VCAN	0.121711
										reproductive behavior	PPP1R1B	0.130691										Atypical scarring of skin	A0A0A0MXZ8	0.122038
										adult walking behavior	A0A0H2UHF5	0.130778										Abnormal urine carbohydrate level	M0R544	0.122081
										protein ubiquitination	A0A0G2JXT3	0.130986										Increased serum lactate	A0A0G2K478,ACAT2	0.122081
										salivary gland morphogenesis	TGM2	0.130986										Ventricular preexcitation	M0R544	0.122081
										presynapse organization	Q642B0	0.130986										Increased inflammatory response	F1LNG8,PHGDH,D3ZLK9	0.122282
										regulation of response to stress	D4ADU2,ABAT,ALOX15	0.130986										Abnormal inflammatory response	F1LNG8,PHGDH,D3ZLK9	0.122282
										positive regulation of membrane permeability	GCLC	0.130986										Encephalitis	FAS	0.122422
										positive regulation of transport	ABAT,TRPV2,A0A0G2JZT0	0.130986										Abnormality of the alveolar ridges	Q642B0	0.122422
										regulation of dephosphorylation	A0A0G2JWJ0,PPP1R1B	0.131086										Myositis	FAS	0.122422
										monosaccharide biosynthetic process	A0A140TAC7	0.131086										Ptosis	A0A0G2K478,DDC,Q642B0,A0A0G2JWJ0	0.122422
										regulation of myelination	F1LX07	0.131146										Inguinal hernia	PHGDH,Q642B0	0.123101
										neurogenesis	PHGDH,TRPV2,A0A0G2K478,F1LRZ7,A0A0H2UHF5,B2GUZ6	0.132033										Narrow chest	C9E895	0.124074
										cell-cell signaling	D4ADU2,ABAT,A0A0G2JZT0,Q642B0,A0A0H2UHF5	0.132383										Aphthous ulcer	FAS	0.124178
										walking behavior	A0A0H2UHF5	0.132497										Broad phalanx of the toes	Q642B0	0.124178
										spinal cord development	PHGDH	0.132657										Scoliosis	C9E895,PHGDH,Q642B0,UFSP2,A0A0G2JWJ0	0.124178
										myeloid cell homeostasis	D4ADU2	0.132956										Abnormal immunoglobulin level	Q642B0,FAS	0.124178
										positive regulation of DNA-binding transcription factor activity	FLOT2	0.13303										Supernumerary nipple	Q642B0	0.124178
										olefinic compound metabolic process	ALOX15	0.133295										External ophthalmoplegia	A0A0G2K478	0.124178
										collagen metabolic process	A0A0G2K8N3	0.134382										Cryptorchidism	PHGDH,A0A0G2K6E2,Q642B0,A0A0G2JWJ0	0.124178
										negative regulation of insulin receptor signaling pathway	G3V9W5	0.134414										Mental deterioration	D3ZT90,A0A0G2K478	0.124178
										ATP synthesis coupled electron transport	A0A0G2K478	0.134823										Recurrent aphthous stomatitis	FAS	0.124178
										regulation of neuronal synaptic plasticity	A0A0H2UHF5	0.134823										Abnormal retinal morphology	D3ZT90,A0A0A0MXZ8	0.124178
										positive regulation of lipid localization	ABAT	0.135479										Premature graying of hair	FAS	0.124178
										cellular response to ketone	Q3B8P4	0.136262										Sparse eyebrow	C9E895	0.124519
										regulation of sprouting angiogenesis	A0A0G2JVG3	0.136262										Depressivity	Q3B8P4,A0A0G2K478	0.124519
										regulation of Notch signaling pathway	D4A0Z1	0.136672										Abnormality of B cell physiology	Q642B0,FAS	0.124589
										negative regulation of phosphoprotein phosphatase activity	PPP1R1B	0.136963										Sandal gap	Q3B8P4	0.124589
										receptor localization to synapse	Q642B0	0.136985										Abnormal CSF lactate level	F1LNG8	0.12476
										oligodendrocyte development	A0A0H2UHF5	0.13705										Cleft palate	C9E895,PHGDH	0.12476
										negative regulation of cellular response to insulin stimulus	G3V9W5	0.137439										Increased CSF lactate	F1LNG8	0.12476
										protein modification by small protein conjugation	A0A0G2JXT3	0.137468										Abnormal hard palate morphology	C9E895,PHGDH	0.124929
										endodermal cell differentiation	A0A0G2JVZ6	0.137697										Hypoplasia of penis	A0A0A0MXZ8,Q642B0,A0A0G2JWJ0	0.124929
										positive regulation of axonogenesis	TRPV2	0.137697										Abnormality of the philtrum	C9E895,PHGDH	0.125124
										anion transport	D4ADU2,ABAT,A0A0G2JZT0,DDC,A0A0G2JVZ6,F1LX07,A0A0H2UHF5,D3ZNK1	0.138056										Preauricular pit	Q642B0	0.125152
										intracellular estrogen receptor signaling pathway	UFSP2	0.138521										Antinuclear antibody positivity	FAS	0.125557
										cell development	PHGDH,TRPV2,A0A0G2K478,A0A0G2JVZ6,F1LRZ7,A0A0H2UHF5,B2GUZ6,CSRP1	0.138585										Gonadal dysgenesis	A0A0G2JWJ0	0.125557
										positive regulation of actin filament polymerization	ALOX15	0.13876										Stereotypy	Q3B8P4,F1MAR6	0.126651
										hexose metabolic process	F1LX07,D3Z955	0.139237										Abnormality of the tongue	Q642B0,FAS,M0R544	0.126788
										nuclear-transcribed mRNA catabolic process	Q3B8P4	0.140391										Autistic behavior	Q3B8P4,F1LX07,F1MAR6,G3V960	0.127602
										regulation of autophagosome assembly	G3V9W5	0.140391										Abnormality of cardiovascular system morphology	PHGDH,AHCY,A0A0G2K6E2,D3ZLK9	0.127643
										positive regulation of cell-cell adhesion	FLOT2	0.140643										Neoplasm of the tongue	FAS	0.127812
										response to ethanol	ABAT	0.14156										Mitochondrial myopathy	A0A0G2K478	0.127812
										positive regulation of multicellular organismal process	ABAT,TRPV2,A0A0G2JZT0,F1LX07,A0A0G2JVU1,A0A0G2JVG3	0.141601										Abnormality of the hepatic vasculature	A0A0G2K478	0.127812
										negative regulation of mitochondrion organization	GCLC	0.142285										Cortical dysplasia	Q3B8P4	0.128438
										salivary gland development	TGM2	0.142788										Pigmentary retinopathy	A0A0A0MXZ8	0.129261
										adaptive immune response	ALOX15,A0A0G2K290	0.143321										Micromelia	PHGDH	0.13012
										negative regulation of neuron death	D4ADU2	0.145722										Thyroiditis	FAS	0.130303
										cellular cation homeostasis	A0A0G2JZT0,A0A0G2JVZ6,TGM2	0.146025										Autoimmune thrombocytopenia	FAS	0.130303
										sarcomere organization	CSRP1	0.146025										Ambiguous genitalia	PHGDH	0.130349
										glycosphingolipid metabolic process	A0A0G2JVU1	0.146361										Abnormal eyelash morphology	PHGDH,FAS	0.130349
										regulation of protein stability	FLOT2	0.146952										Leukopenia	IVD,FAS	0.130349
										lipid catabolic process	D3ZT90,IVD	0.147143										Abnormality of skin adnexa morphology	C9E895,PHGDH,AHCY	0.130349
										regulation of interleukin-1 beta production	A0A0G2JZT0	0.148256										Rigidity	D3ZT90	0.130349
										interleukin-1 beta production	A0A0G2JZT0	0.148256										Neuroblastoma	Q642B0	0.130349
										regulation of wound healing	ABAT	0.148256										Skin ulcer	F1LNG8	0.130349
										positive regulation of leukocyte activation	FLOT2,A0A0G2K290	0.150497										Hypertelorism	C9E895,PHGDH,Q642B0,A0A0G2JWJ0	0.130349
										blood vessel remodeling	TGM2	0.150861										Generalized myoclonic seizure	PHGDH,G3V960	0.130349
										endoderm formation	A0A0G2JVZ6	0.150861										Localized skin lesion	A0A0A0MXZ8,F1LNG8,Q642B0,FAS	0.130349
										negative regulation of cell death	D4ADU2,Q3B8P4,A0A0G2JVZ6,GCLC	0.150861										Nephroblastoma	Q642B0	0.130349
										cellular ion homeostasis	A0A0G2JZT0,A0A0G2JVZ6,TGM2	0.150861										Neuroblastic tumor	Q642B0	0.130349
										response to amine	PPP1R1B	0.151053										Gonadal neoplasm	A0A0G2K6E2	0.130349
										apoptotic process	D4ADU2,A0A0G2JVZ6,FAS,GCLC,TGM2,Q5XIG9	0.151546										Abnormal shape of the occiput	PHGDH	0.130461
										dendritic cell differentiation	A0A0G2JVU1	0.151546										Scarring	A0A0A0MXZ8	0.130812
										positive regulation of hormone secretion	ABAT	0.152397										Distal sensory impairment	F1LNG8	0.130979
										cerebellum development	ABAT	0.152397										Pulmonary embolism	FAS	0.131049
										positive regulation of dephosphorylation	A0A0G2JWJ0	0.153364										Keratoconjunctivitis sicca	FAS	0.131049
										positive regulation of cell activation	FLOT2,A0A0G2K290	0.154175										Peripheral primitive neuroectodermal neoplasm	Q642B0	0.132009
										regulation of mitochondrial membrane permeability	GCLC	0.15507										Periauricular skin pits	Q642B0	0.132009
										response to organonitrogen compound	ABAT,A0A0G2JZT0,DDC,G3V9W5,PPP1R1B	0.156866										Azoospermia	A0A0G2K6E2	0.132009
										protein modification by small protein conjugation or removal	A0A0G2JXT3	0.156866										Embryonal renal neoplasm	Q642B0	0.132009
										regulation of anion transport	D4ADU2,ABAT,A0A0G2JVZ6	0.156903										Thoracic hypoplasia	C9E895	0.132212
										regulation of leukocyte cell-cell adhesion	FLOT2	0.157211										Polydipsia	A0A0H2UHF5	0.132229
										appendage development	D4ADU2	0.157359										Reduced visual acuity	A0A0A0MXZ8,FAS,B2GUZ6	0.132401
										limb development	D4ADU2	0.157359										Heterogeneous	C9E895,Q642B0	0.132588
										regulation of axon extension	TRPV2	0.157583										Umbilical hernia	PHGDH,Q642B0	0.132588
										positive regulation of protein secretion	ABAT	0.157664										Oral ulcer	FAS	0.1328
										negative regulation of protein dephosphorylation	PPP1R1B	0.157821										Type II diabetes mellitus	A0A0A0MXZ8	0.132802
										negative regulation of secretion by cell	ABAT	0.158731										Abnormal morphology of female internal genitalia	PHGDH,FAS,A0A0G2JWJ0	0.132802
										biological regulation	CAMKV,CLYBL,FLOT2,D4ADU2,C9E895,HSD17B8,PHGDH,A0A0G2K6E2,ABAT,F8WFH8,Q3B8P4,ALOX15,D4A0Z1,A0A0G2K8N3,G3V7V6,TRPV2,A0A0G2K290,A0A0G2K478,M0R5J4,A0A0G2K1S6,A0A0G2JZT0,A0A0G2JVZ6,F1LX07,Q642B0,UFSP2,FAS,A0A0H2UHF5,GCLC,B2GUZ6,TGM2,A0A140TAA1,A0A0G2JVU1	0.159845										Abnormality of the tarsal bones	PHGDH	0.132802
										metencephalon development	ABAT	0.161165										Oral cleft	C9E895,PHGDH	0.132802
										regulation of T cell activation	FLOT2	0.161372										Patent ductus arteriosus	PHGDH,Q642B0	0.132802
										aromatic compound biosynthetic process	FLOT2,D3ZT90,A0A0A0MXZ8,D4ADU2	0.161372										Neurodegeneration	D3ZLK9	0.132886
										lung development	D4ADU2	0.162408										Abnormality of facial skeleton	C9E895,PHGDH,ABAT	0.133155
										bone mineralization	ALOX15	0.162778										Chorioretinal degeneration	VCAN	0.133636
										regulation of muscle contraction	ABAT	0.163107										Abnormal drinking behavior	A0A0H2UHF5	0.133636
										response to heat	TRPV2	0.163601										Nasal obstruction	DDC	0.134413
										skeletal muscle contraction	M0R544	0.163648										Adrenal insufficiency	A0A0G2K6E2	0.134516
										neuron differentiation	PHGDH,TRPV2,A0A0G2K478,F1LRZ7,B2GUZ6	0.163805										Prolonged QT interval	Q642B0	0.135229
										respiratory tube development	D4ADU2	0.163854										Congenital sensorineural hearing impairment	A0A0H2UHF5	0.135996
										negative regulation of protein metabolic process	FLOT2,F8WFH8,A0A0G2JVZ6,GCLC	0.164471										Abnormal umbilicus morphology	PHGDH,Q642B0	0.135996
										extrinsic apoptotic signaling pathway in absence of ligand	A0A0G2JVZ6	0.16459										Abnormality of the pinna	C9E895,PHGDH,Q642B0,A0A0G2JWJ0	0.136309
										signal transduction in absence of ligand	A0A0G2JVZ6	0.16459										Hypochromic anemia	FAS	0.136445
										multicellular organismal homeostasis	ABAT,TRPV2	0.166724										Abnormal oral physiology	F1LRJ9	0.136445
										respiratory system process	M0R544	0.16695										Psychomotor retardation	ABAT	0.136445
										positive regulation of protein polymerization	ALOX15	0.166993										Lipodystrophy	A0A0G2K6E2	0.137242
										exocrine system development	TGM2	0.167985										Heart murmur	M0R544	0.137686
										positive regulation of cold-induced thermogenesis	TRPV2	0.169454										Everted lower lip vermilion	PHGDH	0.137686
										excitatory postsynaptic potential	A0A0G2JZT0	0.169697										Camptodactyly	PHGDH,Q642B0	0.138363
										gliogenesis	PHGDH,A0A0H2UHF5	0.169697										Glomerulopathy	FAS	0.138744
										brain development	D4ADU2,ABAT	0.170387										Nyctalopia	A0A0A0MXZ8	0.138787
										regulation of interleukin-1 production	A0A0G2JZT0	0.171082										Contractures of the joints of the upper limbs	PHGDH,Q642B0	0.138843
										interleukin-1 production	A0A0G2JZT0	0.171082										Inability to walk	Q3B8P4,A0A0H2UHF5	0.139323
										regulation of calcium ion transport into cytosol	A0A0G2JZT0	0.171082										Arthrogryposis multiplex congenita	PHGDH	0.139323
										positive regulation of cell-substrate adhesion	ALOX15	0.171376										Abnormality of the outer ear	C9E895,PHGDH,Q3B8P4	0.139323
										negative regulation of kinase activity	F8WFH8,G3V9W5	0.171376										Abnormal lymphocyte physiology	Q642B0,FAS	0.13978
										negative regulation of secretion	ABAT	0.171804										Abnormal heart sound	M0R544	0.13978
										response to abiotic stimulus	D4ADU2,ABAT,TRPV2	0.172828										Abnormal electroretinogram	A0A0A0MXZ8	0.13978
										leukocyte cell-cell adhesion	FLOT2	0.172829										Abnormality of the palpebral fissures	C9E895,ABAT,Q642B0,A0A0G2JWJ0	0.13978
										regulation of programmed cell death	D4ADU2,Q3B8P4,A0A0G2JVZ6,GCLC,TGM2	0.173283										Abnormality of peripheral nerve conduction	F1LNG8	0.13978
										positive regulation of peptide secretion	ABAT	0.173787										Dysdiadochokinesis	A0A0H2UHF5	0.13978
										tissue development	D4ADU2,PHGDH,ALOX15,A0A0G2JVZ6,TGM2,A0A0G2JVU1,CSRP1,M0R544	0.174605										Low-set ears	C9E895,Q3B8P4,Q642B0,A0A0G2JWJ0	0.13978
										phosphatidylinositol phosphorylation	G3V9W5	0.174605										Primitive neuroectodermal tumor	Q642B0	0.13978
										regulation of insulin secretion	ABAT	0.174605										Pericarditis	FAS	0.13978
										negative regulation of catalytic activity	F8WFH8,A0A0G2JWJ0,G3V9W5,PPP1R1B	0.175198										Abnormality of humoral immunity	Q642B0,FAS	0.13978
										regulation of response to wounding	ABAT	0.176527										Keratoconjunctivitis	FAS	0.13978
										learning or memory	D4ADU2	0.176527										Depressed nasal ridge	PHGDH	0.13978
										protein localization to synapse	Q642B0	0.176527										Abnormality of the coagulation cascade	AHCY	0.140248
										regulation of inflammatory response	ALOX15,TGM2	0.176527										Abnormal leukocyte morphology	A0A0G2K6E2,IVD,FAS	0.140288
										positive regulation of smooth muscle cell proliferation	TGM2	0.176766										Abnormal cellular immune system morphology	A0A0G2K6E2,IVD,FAS	0.140288
										regulation of extent of cell growth	TRPV2	0.176846										Abnormality of joint mobility	C9E895,PHGDH,Q3B8P4	0.140288
										regulation of signal transduction	ABAT,ALOX15,D4A0Z1,A0A0G2JVZ6,Q642B0,UFSP2,GCLC,TGM2	0.177572										Pulmonary hypoplasia	PHGDH	0.140288
										regulation of membrane permeability	GCLC	0.177572										Abnormality of the uterus	PHGDH,A0A0G2JWJ0	0.140624
										respiratory system development	D4ADU2	0.177779										Abnormal metabolic brain imaging by MRS	G3V960	0.140624
										phospholipid transport	A0A0G2JZT0	0.177999										Colitis	FAS	0.140624
										dephosphorylation	LHPP,A0A0G2JWJ0,PPP1R1B	0.178822										Urticaria	FAS	0.140624
										inorganic cation transmembrane transport	TRPV2,A0A0G2JVZ6,A0A0H2UHF5	0.179708										Short hallux	Q642B0	0.140624
										cellular response to oxidative stress	D4ADU2	0.182416										T lymphocytopenia	FAS	0.140624
										regulation of blood pressure	ABAT	0.182473										Basal cell carcinoma	FAS	0.140624
										microtubule-based movement	FLOT2	0.183914										Gliosis	D3ZLK9	0.140624
										viral entry into host cell	A0A0G2JVZ6	0.184108										Intellectual disability, profound	C9E895	0.141108
										phosphorylation	CAMKV,F8WFH8,A0A0G2K478,M0R5J4,A0A0G2JZT0	0.184301										Abnormal ocular adnexa morphology	C9E895,PHGDH,ABAT,Q642B0,FAS,A0A0G2JWJ0	0.141113
										telencephalon development	D4ADU2	0.184403										Abnormality of the curvature of the vertebral column	C9E895,PHGDH,Q642B0,UFSP2,A0A0G2JWJ0	0.141856
										regulation of DNA-binding transcription factor activity	FLOT2	0.184403										Abnormality of peripheral nerves	F1LNG8	0.141896
										entry into host	A0A0G2JVZ6	0.185729										Recurrent urinary tract infections	A0A0G2K6E2	0.141896
										head development	D4ADU2,ABAT	0.185729										Aplasia/hypoplasia of the extremities	C9E895,PHGDH	0.141931
										lipid storage	A0A0G2JVZ6	0.185729										Abnormality of prenatal development or birth	PHGDH,AHCY,Q642B0,FAS	0.142557
										response to nitrogen compound	ABAT,A0A0G2JZT0,DDC,G3V9W5,PPP1R1B	0.185809										Headache	D3ZT90,FAS	0.143494
										negative regulation of transport	ABAT,A0A0G2JVZ6	0.185809										Abnormality of skin physiology	D3ZLK9,FAS,MVD	0.143494
										axon extension	TRPV2	0.186318										Abnormal spermatogenesis	A0A0G2K6E2	0.143494
										negative regulation of cell-cell adhesion	ABAT	0.186616										Abnormal head movements	G3V960	0.143494
										regulation of intracellular steroid hormone receptor signaling pathway	UFSP2	0.186616										Smooth philtrum	C9E895	0.143783
										regulation of catabolic process	A0A0G2JZT0,F1LX07,GCLC,G3V9W5	0.187341										Aplasia/Hypoplasia of the hallux	Q642B0	0.143783
										regulation of multicellular organismal process	ABAT,F8WFH8,TRPV2,A0A0G2JZT0,A0A0G2JVZ6,F1LX07,A0A0G2JVU1,A0A0G2JVG3,M0R544,G3V960	0.188326										Cerebral calcification	PHGDH	0.143783
										positive regulation of plasma membrane bounded cell projection assembly	A0A0G2JZT0	0.188617										Central scotoma	B2GUZ6	0.143783
										cellular response to metal ion	ALOX15	0.188617										Abnormal morphology of the abdominal musculature	Q642B0	0.143783
										regulation of anatomical structure morphogenesis	F8WFH8,TRPV2,A0A0G2JVU1,A0A0G2JVG3	0.188617										Abnormal T cell subset distribution	FAS	0.143999
										negative regulation of phosphorus metabolic process	F8WFH8,G3V9W5,PPP1R1B	0.189668										Delayed speech and language development	Q3B8P4,F1LX07,A0A0H2UHF5,F1MAR6,G3V960	0.144272
										negative regulation of phosphate metabolic process	F8WFH8,G3V9W5,PPP1R1B	0.189668										Dyskinesia	Q3B8P4,D3ZGI8	0.145224
										negative regulation of immune response	ALOX15	0.189668										Abnormality of the ocular adnexa	C9E895,PHGDH,ABAT,Q642B0,FAS,A0A0G2JWJ0	0.145224
										regulation of response to stimulus	D4ADU2,ABAT,ALOX15,D4A0Z1,A0A0G2K290,A0A0G2JVZ6,Q642B0,UFSP2,GCLC,TGM2	0.189668										Abnormal urine output	A0A0H2UHF5	0.145224
										negative regulation of protein ubiquitination	GCLC	0.190094										Eclabion	PHGDH	0.145224
										response to activity	Q5XIG9	0.190691										Muscle abnormality related to mitochondrial dysfunction	A0A0G2K478	0.145224
										regulation of neuron death	D4ADU2	0.190691										Abnormality of neutrophils	A0A0G2K6E2,FAS	0.145224
										myofibril assembly	CSRP1	0.192065										Flexion contracture	C9E895,PHGDH	0.145269
										regulation of mitochondrial membrane potential	GCLC	0.192265										Uveitis	FAS	0.145594
										regulation of system process	ABAT,F1LX07,M0R544	0.192271										Thick lower lip vermilion	PHGDH	0.146494
										cognition	D4ADU2	0.192626										Bifid uvula	PHGDH	0.146494
										regulation of protein localization	D4ADU2,ABAT	0.192626										Increased lactate dehydrogenase level	M0R544	0.146523
										negative regulation of cellular component organization	A0A0G2K478,A0A0G2JVZ6,GCLC	0.192743										Abnormal QT interval	Q642B0	0.146962
										organelle fusion	M0R5J4	0.193418										Abdominal pain	A0A0G2K6E2,FAS	0.146962
										cellular localization	FLOT2,D4ADU2,D4A0Z1,A0A0G2JZT0,DDC,Q642B0,A0A0H2UHF5,A0A0G2JWJ0,VPS26A,M0R544	0.194695										Leukodystrophy	ABAT	0.146962
										response to light stimulus	D4ADU2	0.195547										Hyperbilirubinemia	A0A0G2K478	0.14747
										endoderm development	A0A0G2JVZ6	0.195576										Abnormal circulating bilirubin concentration	A0A0G2K478	0.14747
										negative regulation of transferase activity	F8WFH8,G3V9W5	0.195986										Abnormal blood cation concentration	A0A0G2K6E2,A0A0H2UHF5	0.147593
										cell surface receptor signaling pathway	ABAT,D4A0Z1,A0A0G2K290,A0A0G2JZT0,A0A0G2JVZ6,Q642B0,GCLC,A0A0G2JVU1	0.195986										Abnormal immune system morphology	A0A0G2K6E2,IVD,FAS	0.147627
										biomineral tissue development	ALOX15	0.195986										Abnormal internal genitalia	PHGDH,FAS,A0A0G2JWJ0	0.147906
										multicellular organismal movement	M0R544	0.196313										Flexion contracture of digit	PHGDH,Q642B0	0.149008
										musculoskeletal movement	M0R544	0.196313										EEG with focal epileptiform discharges	Q3B8P4	0.149008
										neural tube development	PHGDH	0.196447										Abnormality of peripheral nervous system electrophysiology	F1LNG8	0.149399
										regulation of peptide hormone secretion	ABAT	0.196447										Abnormal peripheral nervous system physiology	F1LNG8	0.149399
										regulation of lymphocyte activation	FLOT2,A0A0G2K290	0.196558										Abnormal retinal vascular morphology	A0A0A0MXZ8	0.149399
										homeostasis of number of cells	D4ADU2	0.196653										Constipation	A0A0G2K6E2,DDC	0.149495
										protein phosphorylation	CAMKV	0.196766										Skin pit	Q642B0	0.149771
										hindbrain development	ABAT	0.196956										Bundle branch block	Q642B0	0.149771
										biomineralization	ALOX15	0.197082										Meckel diverticulum	Q642B0	0.149771
										regulation of lipid kinase activity	G3V9W5	0.19769										Abnormality of the wing of the ilium	Q642B0	0.149771
										regulation of receptor-mediated endocytosis	A0A0G2JVZ6	0.197879										Neoplasm of the oral cavity	FAS	0.150193
										nitrogen compound transport	D4ADU2,ABAT,DDC,F1LX07,A0A0H2UHF5,D3ZNK1,VPS26A	0.198175										Eosinophilia	FAS	0.150193
										insulin secretion	ABAT	0.198491										Pulmonary infiltrates	FAS	0.150193
										phospholipase C-activating G protein-coupled receptor signaling pathway	TGM2	0.198962										Gangrene	FAS	0.150193
										regulation of cytokine production	A0A0G2JZT0,A0A0G2JVZ6,A0A0G2JVU1	0.199231										Serositis	FAS	0.150193
										negative regulation of molecular function	F8WFH8,A0A0G2JVZ6,A0A0G2JWJ0,G3V9W5,PPP1R1B	0.199231										Abnormal eosinophil count	FAS	0.150193
										response to organophosphorus	A0A0G2JZT0	0.199231										Abnormal location of ears	C9E895,Q3B8P4,Q642B0,A0A0G2JWJ0	0.150441
										steroid metabolic process	HSD17B8	0.199231										Abnormal oral morphology	C9E895,PHGDH,AHCY,Q3B8P4	0.150441
										regulation of cellular response to insulin stimulus	G3V9W5	0.199522										Abnormal oral cavity morphology	C9E895,PHGDH,AHCY,Q3B8P4	0.150441
										positive regulation of macroautophagy	G3V9W5	0.199522										Preauricular skin tag	Q642B0	0.150915
										positive regulation of proteasomal ubiquitin-dependent protein catabolic process	GCLC	0.20047										Pachygyria	PHGDH	0.151005
										plasma membrane organization	A0A0G2JZT0	0.20047										Rod-cone dystrophy	A0A0A0MXZ8	0.151042
										tRNA metabolic process	F8WFH8	0.200591										Abnormality of the small intestine	Q642B0,A0A0G2JWJ0	0.151042
										vesicle-mediated transport	ALOX15,A0A0G2K290,DDC,A0A0G2JVZ6,TGM2	0.200627										Abnormality of the orbital region	C9E895,PHGDH,ABAT,Q642B0,FAS,A0A0G2JWJ0	0.151042
										negative regulation of small molecule metabolic process	F1LX07	0.20083										Abnormality of renal excretion	A0A0H2UHF5	0.151042
										generation of neurons	PHGDH,TRPV2,A0A0G2K478,F1LRZ7,B2GUZ6	0.20083										Goiter	A0A0H2UHF5	0.151042
										cellular response to chemical stress	D4ADU2	0.20141										Abnormality of T cell physiology	FAS	0.151042
										lipid phosphorylation	G3V9W5	0.201667										Abnormal nasal morphology	A0A0A0MXZ8,C9E895,Q3B8P4	0.151042
										negative regulation of cell cycle G1/S phase transition	A0A0G2K0Q8	0.204301										Difficulty walking	F8WFH8,A0A0H2UHF5	0.151042
										oxidative phosphorylation	A0A0G2K478	0.204434										Abnormal tendon morphology	C9E895,PHGDH	0.151042
										regulation of cell death	D4ADU2,Q3B8P4,A0A0G2JVZ6,GCLC,TGM2	0.204625										Embryonal neoplasm	Q642B0	0.15147
										regulation of adaptive immune response	ALOX15	0.204662										Limb-girdle muscle weakness	A0A0G2K478	0.15147
										regulation of actin filament polymerization	ALOX15	0.204662										Developmental cataract	PHGDH	0.15147
										RNA methylation	D3ZGI8	0.205599										Aplasia/Hypoplasia of the lungs	PHGDH	0.15147
										cellular response to inorganic substance	ALOX15	0.205599										Abnormality of the ovary	FAS,A0A0G2JWJ0	0.15147
										modulation of chemical synaptic transmission	D4ADU2,A0A0H2UHF5	0.205705										Abnormality of the pancreas	Q642B0,FAS	0.151556
										neuron death	D4ADU2	0.20586										Weight loss	A0A0G2K6E2,FAS	0.151556
										negative regulation of neuron projection development	A0A0G2K478	0.206292										Aplasia/Hypoplasia of the eyebrow	C9E895	0.151923
										regulation of trans-synaptic signaling	D4ADU2,A0A0H2UHF5	0.206292										Talipes equinovarus	C9E895,Q642B0	0.152374
										circulatory system development	F8WFH8,A0A0G2JVZ6,A0A0G2JVU1,A0A0G2JVG3,M0R544	0.206691										Abnormal eosinophil morphology	FAS	0.152374
										cytokine production	A0A0G2JZT0,A0A0G2JVZ6,A0A0G2JVU1	0.206691										Language impairment	Q3B8P4,F1LX07,A0A0H2UHF5,F1MAR6,G3V960	0.152374
										negative regulation of protein modification process	F8WFH8,GCLC,PPP1R1B	0.207389										Abnormality of the epiphysis of the femoral head	UFSP2	0.152374
										negative regulation of cell activation	ABAT	0.207389										Skeletal muscle hypertrophy	Q642B0,M0R544	0.152407
										negative regulation of protein modification by small protein conjugation or removal	GCLC	0.207389										Blindness	A0A0A0MXZ8,FAS	0.15246
										cellular chemical homeostasis	A0A0G2JZT0,A0A0G2JVZ6,TGM2	0.207706										Anemia	PHGDH,FAS,GCLC	0.152821
										respiratory gaseous exchange by respiratory system	M0R544	0.207706										Ichthyosis	PHGDH	0.152848
										movement in host environment	A0A0G2JVZ6	0.207706										Decreased testicular size	PHGDH	0.153735
										cellular carbohydrate metabolic process	F1LX07,M0R544	0.210173										Decreased circulating IgG level	FAS	0.153861
										positive regulation of organelle assembly	G3V9W5	0.211309										Polysplenia	Q642B0	0.153938
										response to ketone	Q3B8P4	0.211309										Abnormal visual electrophysiology	A0A0A0MXZ8	0.153938
										glycerophospholipid metabolic process	ALOX15,G3V9W5	0.211309										Accelerated skeletal maturation	Q642B0	0.153938
										phagocytosis, recognition	A0A0G2K290	0.211309										Vertebral fusion	Q642B0	0.153938
										regulation of insulin receptor signaling pathway	G3V9W5	0.211309										Congenital contracture	PHGDH	0.153954
										regulation of nervous system development	TRPV2,F1LX07	0.211896										Dilatation of the cerebral artery	M0R544	0.154013
										regulation of muscle system process	ABAT	0.211896										Facial hypotonia	M0R544	0.154013
										mitochondrial transmembrane transport	F1LX07	0.211896										Severe global developmental delay	PHGDH,G3V960	0.154642
										substrate adhesion-dependent cell spreading	A0A0G2JVZ6	0.212645										Osteoarthritis	UFSP2	0.155254
										anatomical structure morphogenesis	F8WFH8,TRPV2,A0A0G2JVZ6,TGM2,A0A0G2JVU1,CSRP1,A0A0G2JVG3,D3ZQY4,M0R544,G3V960	0.212795										Anonychia	Q642B0	0.155254
										Notch signaling pathway	D4A0Z1	0.213019										Micrognathia	C9E895,PHGDH	0.155254
										regulation of apoptotic signaling pathway	A0A0G2JVZ6,GCLC	0.213245										Retinal degeneration	A0A0A0MXZ8	0.155254
										inorganic ion transmembrane transport	TRPV2,A0A0G2JVZ6,A0A0H2UHF5	0.213245										Aplasia/Hypoplasia of the mandible	C9E895,PHGDH	0.156749
										regulation of developmental process	FLOT2,F8WFH8,TRPV2,A0A0G2JVZ6,F1LX07,B2GUZ6,A0A0G2JVU1,A0A0G2JVG3	0.213245										Abnormal tongue physiology	M0R544	0.156749
										muscle contraction	ABAT,M0R544	0.213371										Abnormal endocardium morphology	FAS	0.156749
										complement activation, classical pathway	A0A0G2K290	0.214										Abnormal circulating IgM level	FAS	0.156749
										T cell activation	FLOT2	0.21488										Highly arched eyebrow	C9E895	0.156749
										positive regulation of ERK1 and ERK2 cascade	ALOX15	0.215199										Genu varum	UFSP2	0.156815
										regulation of synapse assembly	Q642B0	0.21538										Precocious puberty	A0A0G2K6E2	0.157003
										response to purine-containing compound	A0A0G2JZT0	0.215969										Spina bifida	PHGDH	0.157003
										regulation of actin polymerization or depolymerization	ALOX15	0.216949										Proximal muscle weakness	A0A0G2K478,M0R544	0.157068
										actin filament polymerization	ALOX15	0.216949										Dysphagia	D3ZT90,A0A0G2K478	0.157326
										regulation of axonogenesis	TRPV2	0.217572										Muscle weakness	F1LNG8,AHCY,A0A0G2K478,A0A0H2UHF5	0.157691
										regulation of actin filament length	ALOX15	0.217817										Abnormal bone ossification	PHGDH,Q642B0,UFSP2	0.157853
										positive regulation of cell growth	TRPV2	0.218784										Premature ovarian insufficiency	FAS	0.158222
										regulation of cellular amide metabolic process	D4ADU2	0.219275										Early onset of sexual maturation	A0A0G2K6E2	0.158346
										regulation of cold-induced thermogenesis	TRPV2	0.219511										Aplasia/Hypoplasia involving bones of the skull	C9E895,PHGDH	0.158481
										organophosphate ester transport	A0A0G2JZT0	0.219511										Abnormal blood ion concentration	A0A0G2K6E2,A0A0H2UHF5	0.158635
										positive regulation of ubiquitin-dependent protein catabolic process	GCLC	0.219511										Dialeptic seizure	PHGDH,G3V960	0.158726
										cold-induced thermogenesis	TRPV2	0.219511										Abnormality of the optic disc	A0A0A0MXZ8,A0A0G2K478,B2GUZ6,VCAN	0.159157
										positive regulation of supramolecular fiber organization	ALOX15	0.220212										Distal amyotrophy	F1LNG8	0.159157
										regulation of glucose metabolic process	F1LX07	0.220793										Stomatitis	FAS	0.15928
										protein localization	FLOT2,D4ADU2,ABAT,D4A0Z1	0.221635										Hydroureter	Q642B0	0.15928
										calcium ion transport into cytosol	A0A0G2JZT0	0.222211										Genital neoplasm	A0A0G2K6E2	0.15928
										phosphatidylinositol biosynthetic process	G3V9W5	0.222436										Acne	FAS	0.15928
										response to alcohol	ABAT	0.222455										Abnormality of the hip joint	Q642B0,UFSP2	0.15928
										glycogen metabolic process	M0R544	0.222494										Upslanted palpebral fissure	C9E895,A0A0G2JWJ0	0.159925
										cellular glucan metabolic process	M0R544	0.222494										Dilated cardiomyopathy	A0A0G2K6E2	0.159925
										glucan metabolic process	M0R544	0.222494										Ascites	A0A0G2K478	0.160057
										protein localization to cell junction	Q642B0	0.222795										Abnormal nasal bridge morphology	A0A0A0MXZ8,C9E895	0.160102
										camera-type eye development	D4ADU2	0.223135										Abnormal T cell count	FAS	0.160366
										organic hydroxy compound transport	ABAT	0.223135										Coxa vara	UFSP2	0.160366
										regulation of response to external stimulus	ABAT,ALOX15	0.223135										Inflammation of the large intestine	FAS	0.160366
										ion transport	D4ADU2,ABAT,TRPV2,A0A0G2JZT0,DDC,A0A0G2JVZ6,F1LX07,A0A0H2UHF5,D3ZNK1	0.223135										Hemoptysis	FAS	0.160366
										humoral immune response mediated by circulating immunoglobulin	A0A0G2K290	0.223135										Abnormality of urine calcium concentration	A0A0H2UHF5	0.160366
										peptide hormone secretion	ABAT	0.224972										Abnormality of the uvula	PHGDH	0.160366
										adult locomotory behavior	A0A0H2UHF5	0.225129										Abnormal circulating IgA level	FAS	0.160366
										negative regulation of protein kinase activity	F8WFH8	0.227201										Decreased activity of mitochondrial complex I	D3ZGI8	0.160856
										regulation of multicellular organismal development	F8WFH8,TRPV2,F1LX07,A0A0G2JVU1,A0A0G2JVG3	0.227201										Hypothyroidism	A0A0G2K6E2,A0A0H2UHF5	0.161321
										neuromuscular process controlling balance	M0R544	0.227563										Gastroesophageal reflux	PHGDH,DDC	0.161456
										carbohydrate biosynthetic process	A0A140TAC7	0.227654										Intestinal atresia	A0A0G2JWJ0	0.161613
										response to temperature stimulus	TRPV2	0.227654										Abnormal femoral head morphology	UFSP2	0.161859
										protein autoubiquitination	RNF141	0.227654										Autoimmune antibody positivity	FAS	0.161859
										adaptive thermogenesis	TRPV2	0.227654										Abnormality of femoral epiphysis	UFSP2	0.161859
										positive regulation of cell communication	ABAT,ALOX15,D4A0Z1	0.227687										Lissencephaly	PHGDH	0.162091
										mRNA catabolic process	Q3B8P4	0.229105										Generalized non-motor (absence) seizure	PHGDH	0.162917
										positive regulation of signaling	ABAT,ALOX15,D4A0Z1	0.229105										Abnormal T cell morphology	FAS	0.16387
										regulation of biological process	CAMKV,CLYBL,FLOT2,D4ADU2,PHGDH,A0A0G2K6E2,ABAT,F8WFH8,Q3B8P4,ALOX15,D4A0Z1,A0A0G2K8N3,TRPV2,A0A0G2K290,A0A0G2K478,M0R5J4,A0A0G2K1S6,A0A0G2JZT0,A0A0G2JVZ6,F1LX07,Q642B0,UFSP2,FAS,A0A0H2UHF5,GCLC,B2GUZ6,TGM2,A0A140TAA1,A0A0G2JVU1,A0A0G2JWJ0,A0A0G2JVG3,RNF141,GRM2,G3V9W5,A0A0G2K0Q8,M0R544,PPP1R1B,G3V960	0.229688										Abnormality of the synovia	Q642B0,UFSP2	0.1643
										regulation of hormone secretion	ABAT	0.230784										Abnormal heart valve physiology	Q642B0,FAS	0.164863
										regulation of vesicle-mediated transport	ALOX15,A0A0G2JVZ6	0.230784										Sloping forehead	PHGDH	0.164975
										regulation of leukocyte activation	FLOT2,A0A0G2K290	0.230784										Spinal dysraphism	PHGDH	0.164975
										positive regulation of cytoskeleton organization	ALOX15	0.230827										Aplasia/Hypoplasia of the testes	PHGDH	0.164975
										regulation of cell-substrate adhesion	ALOX15	0.230827										Palmoplantar keratoderma	A0A0G2K6E2	0.16592
										positive regulation of proteasomal protein catabolic process	GCLC	0.230827										Unsteady gait	Q3B8P4	0.166393
										regulation of dendrite development	B2GUZ6	0.231121										Skin rash	D3ZLK9	0.166393
										neuron projection extension	TRPV2	0.231121										Brachydactyly	Q3B8P4,Q642B0	0.16674
										lytic vacuole organization	M0R544	0.23117										Hyperammonemia	D3ZGI8	0.166772
										lysosome organization	M0R544	0.23117										Abnormality of the parathyroid physiology	A0A0H2UHF5	0.166827
										glycolipid metabolic process	A0A0G2JVU1	0.23242										Abnormality of lower limb epiphysis morphology	UFSP2	0.166827
										regulation of protein secretion	ABAT	0.23242										Morphological abnormality of the inner ear	A0A0H2UHF5	0.166827
										mitochondrial membrane organization	GCLC	0.23368										Hypokalemia	A0A0H2UHF5	0.166827
										regulation of phosphate metabolic process	F8WFH8,A0A0G2JZT0,F1LX07,A0A0G2JWJ0,G3V9W5,PPP1R1B	0.23368										Abnormality of glycolysis	ACAT2	0.167168
										response to oxidative stress	D4ADU2	0.23368										Abnormal granulocyte morphology	A0A0G2K6E2,FAS	0.167168
										regulation of phosphorus metabolic process	F8WFH8,A0A0G2JZT0,F1LX07,A0A0G2JWJ0,G3V9W5,PPP1R1B	0.23368										Abnormality of the curvature of the cornea	A0A0A0MXZ8	0.167168
										energy reserve metabolic process	M0R544	0.23368										Increased serum pyruvate	ACAT2	0.167168
										liposaccharide metabolic process	A0A0G2JVU1	0.233929										Abnormality of the spinal cord	PHGDH,GCLC	0.167168
										intracellular steroid hormone receptor signaling pathway	UFSP2	0.234073										Pulmonary fibrosis	FAS	0.168048
										axon development	TRPV2,F1LRZ7	0.234454										Dysphonia	A0A0G2K478	0.168048
										forebrain development	D4ADU2	0.235391										Abnormality of thyroid physiology	A0A0G2K6E2,A0A0H2UHF5	0.168048
										protein dephosphorylation	A0A0G2JWJ0,PPP1R1B	0.235774										Vasculitis	FAS	0.168048
										B cell receptor signaling pathway	A0A0G2K290	0.236424										Strabismus	PHGDH,AHCY,A0A0G2K478	0.168758
										positive regulation of developmental growth	TRPV2	0.236995										Non-motor seizure	PHGDH	0.168854
										actin polymerization or depolymerization	ALOX15	0.237664										Abnormal circulating IgG level	FAS	0.169837
										retrograde transport, endosome to Golgi	VPS26A	0.238121										Nephritis	FAS	0.169837
										regulation of cellular carbohydrate metabolic process	F1LX07	0.238588										Skin tags	Q642B0	0.170406
										oligodendrocyte differentiation	A0A0H2UHF5	0.239094										Abnormal erythrocyte morphology	PHGDH,FAS,GCLC	0.170575
										regulation of protein polymerization	ALOX15	0.239186										Fibroma	FAS	0.171608
										negative regulation of cell projection organization	A0A0G2K478	0.240185										Confusion	FAS	0.171608
										reactive oxygen species metabolic process	A0A1K0FUA6	0.240396										Cleft soft palate	PHGDH	0.171608
										negative regulation of gene expression	FLOT2,Q3B8P4	0.240396										Spastic tetraparesis	D3ZGI8	0.171898
										complement activation	A0A0G2K290	0.240502										Myopathy	A0A0G2K6E2,GCLC	0.172202
										eye development	D4ADU2	0.240843										Abnormal digit morphology	F1LNG8,PHGDH,Q3B8P4	0.172783
										ceramide metabolic process	A0A0G2JVU1	0.241108										Abnormality of mouth size	Q3B8P4,Q642B0	0.17292
										cytosolic calcium ion transport	A0A0G2JZT0	0.241168										Neuroepithelial neoplasm	Q642B0	0.173403
										response to radiation	D4ADU2	0.241473										Abnormality of the testis size	PHGDH	0.173403
										visual system development	D4ADU2	0.242487										Abnormal esophagus morphology	PHGDH	0.173403
										negative regulation of cell adhesion	ABAT	0.242705										Neuroectodermal neoplasm	Q642B0	0.174556
										biological process involved in interaction with host	A0A0G2JVZ6	0.244461										Nervous tissue neoplasm	Q642B0	0.174556
										muscle structure development	FLOT2	0.244573										Hoarse voice	Q642B0	0.174556
										sensory system development	D4ADU2	0.244587										Broad hallux	Q642B0	0.174556
										vesicle-mediated transport to the plasma membrane	VPS26A	0.244587										Fibrous tissue neoplasm	FAS	0.174556
										cellular protein localization	FLOT2,D4ADU2	0.245149										Abnormal pulmonary thoracic imaging finding	FAS	0.174556
										cellular nitrogen compound biosynthetic process	FLOT2,D3ZT90,A0A0A0MXZ8,D4ADU2	0.245595										Abnormal neural tube morphology	PHGDH	0.175033
										roof of mouth development	A0A0G2JVU1	0.246649										Neural tube defect	PHGDH	0.175033
										apoptotic mitochondrial changes	GCLC	0.246738										Aggressive behavior	F1MAR6,G3V960	0.175534
										cellular macromolecule localization	FLOT2,D4ADU2	0.246958										Short neck	PHGDH,Q642B0	0.176
										positive regulation of cellular process	CLYBL,FLOT2,ABAT,F8WFH8,ALOX15,D4A0Z1,TRPV2,A0A0G2K290,A0A0G2JZT0,A0A0G2JVZ6,F1LX07,GCLC,TGM2	0.247729										Congenital hip dislocation	Q642B0	0.176
										positive regulation of protein transport	ABAT	0.247729										Renal agenesis	PHGDH	0.176291
										formation of primary germ layer	A0A0G2JVZ6	0.248267										Decreased fetal movement	PHGDH	0.177056
										regulation of peptide secretion	ABAT	0.248283										Aplasia/hypoplasia affecting bones of the axial skeleton	C9E895,PHGDH	0.177643
										positive regulation of secretion by cell	ABAT	0.249091										Abnormal conjugate eye movement	PHGDH,AHCY,A0A0G2K478	0.178149
										regulation of cellular protein localization	D4ADU2,Q642B0	0.249213										Limb joint contracture	PHGDH,Q642B0	0.178466
										positive regulation of proteolysis involved in cellular protein catabolic process	GCLC	0.249213										Abnormality of the vasculature of the eye	A0A0A0MXZ8,FAS	0.17872
										regulation of smooth muscle cell proliferation	TGM2	0.249213										Joint dislocation	D3ZT90,Q642B0	0.17872
										epithelium development	D4ADU2,PHGDH	0.249213										Motor delay	AHCY,Q3B8P4	0.17872
										regulation of protein localization to cell periphery	Q642B0	0.249213										Respiratory failure	AHCY,M0R544	0.17872
										negative regulation of phosphatase activity	PPP1R1B	0.251002										Abnormal acetabulum morphology	UFSP2	0.178735
										RNA catabolic process	Q3B8P4	0.251423										Malignant neoplasm of the central nervous system	Q642B0	0.178735
										regulation of multicellular organism growth	G3V960	0.252963										Myocardial infarction	FAS	0.178951
										autophagosome assembly	G3V9W5	0.252963										Squamous cell carcinoma	MVD	0.179098
										maintenance of location	A0A0G2JVZ6,M0R544	0.254074										Schizophrenia	F1MAR6	0.179311
										regulation of plasma membrane bounded cell projection assembly	A0A0G2JZT0	0.254608										Abnormal myeloid leukocyte morphology	A0A0G2K6E2,FAS	0.179333
										positive regulation of inflammatory response	TGM2	0.254608										Abnormality of coagulation	AHCY	0.179777
										steroid hormone mediated signaling pathway	UFSP2	0.255754										Impulsivity	Q3B8P4	0.179788
										peptide biosynthetic process	D4ADU2,F8WFH8	0.255841										Abnormality of the respiratory system	D3ZT90,PHGDH,AHCY,Q642B0,FAS,A0A0H2UHF5	0.180009
										response to organic substance	D4ADU2,ABAT,Q3B8P4,ALOX15,A0A0G2JZT0,DDC	0.255991										Abnormal elasticity of skin	PHGDH	0.180047
										response to hypoxia	ABAT	0.255991										Pleural effusion	FAS	0.180102
										smooth muscle cell proliferation	TGM2	0.255991										Abnormal thumb morphology	PHGDH,Q642B0	0.180292
										regulation of cell projection assembly	A0A0G2JZT0	0.256526										Abnormal lower limb bone morphology	PHGDH,Q642B0,UFSP2	0.180753
										negative regulation of lipid metabolic process	G3V9W5	0.256863										Abnormality of limb bone morphology	F1LNG8,PHGDH,Q3B8P4,Q642B0,UFSP2,A0A0G2JWJ0	0.181387
										monovalent inorganic cation homeostasis	A0A0H2UHF5	0.257251										Abnormality of limb bone	F1LNG8,PHGDH,Q3B8P4,Q642B0,UFSP2,A0A0G2JWJ0	0.181387
										positive regulation of establishment of protein localization	ABAT	0.257793										Abnormality of the amniotic fluid	PHGDH,Q642B0	0.181387
										regulation of proteasomal ubiquitin-dependent protein catabolic process	GCLC	0.259461										Abnormal glial cell morphology	D3ZLK9	0.181387
										negative regulation of biological process	FLOT2,D4ADU2,ABAT,F8WFH8,Q3B8P4,ALOX15,A0A0G2K8N3	0.25963										Meningitis	FAS	0.181387
										positive regulation of biological process	CLYBL,FLOT2,ABAT,F8WFH8,ALOX15,D4A0Z1,TRPV2,A0A0G2K290,A0A0G2JZT0,A0A0G2JVZ6,F1LX07,GCLC,TGM2,A0A0G2JVU1,A0A0G2JWJ0,A0A0G2JVG3,G3V9W5	0.260512										Abnormal eating behavior	A0A0H2UHF5	0.181584
										response to decreased oxygen levels	ABAT	0.260882										Prenatal movement abnormality	PHGDH	0.182173
										cell differentiation	FLOT2,D4ADU2,PHGDH,TRPV2,A0A0G2K478,A0A0G2JVZ6,F1LRZ7,A0A0H2UHF5,B2GUZ6,A0A0G2JVU1,CSRP1	0.261026										Hydrocephalus	D3ZT90,Q642B0	0.183082
										regulation of macroautophagy	G3V9W5	0.261074										Poor head control	AHCY	0.183172
										regulation of nucleocytoplasmic transport	A0A0G2JWJ0	0.261573										Intention tremor	A0A0H2UHF5	0.183295
										response to endoplasmic reticulum stress	ALOX15	0.261804										Broad toe	Q642B0	0.183925
										positive regulation of B cell activation	A0A0G2K290	0.262313										Supernumerary spleens	Q642B0	0.185837
										autophagosome organization	G3V9W5	0.263149										Talipes	C9E895,Q642B0	0.186426
										regulation of mitochondrion organization	GCLC	0.264119										Keratitis	FAS	0.186652
										regulation of biological process involved in symbiotic interaction	A0A0G2JVZ6	0.264376										Poor eye contact	F1LX07	0.186652
										positive regulation of secretion	ABAT	0.264638										Increased susceptibility to fractures	F1LNG8	0.186746
										hormone secretion	ABAT	0.264638										Abnormality of the parathyroid gland	A0A0H2UHF5	0.186814
										regulation of cellular catabolic process	A0A0G2JZT0,GCLC,G3V9W5	0.265476										Abnormal bone structure	PHGDH,Q642B0,UFSP2	0.186878
										negative regulation of programmed cell death	Q3B8P4,A0A0G2JVZ6,GCLC	0.265694										Prominent nose	Q642B0	0.186878
										lipoprotein metabolic process	A0A0G2JVZ6	0.268761										Scotoma	B2GUZ6	0.187315
										synaptic vesicle cycle	DDC	0.268761										Slowly progressive	F8WFH8	0.187539
										positive regulation of I-kappaB kinase/NF-kappaB signaling	TGM2	0.269084										Fatigue	A0A0G2K6E2,FAS	0.187539
										cellular component assembly involved in morphogenesis	CSRP1	0.269084										Abnormality of periauricular region	Q642B0	0.188191
										nucleobase-containing compound metabolic process	FLOT2,D3ZT90,A0A0A0MXZ8,F8WFH8,Q3B8P4,D3ZLK9,A0A0G2K478,M0R5J4,A0A0G2JZT0	0.269084										Congenital diaphragmatic hernia	Q642B0	0.188191
										negative regulation of dephosphorylation	PPP1R1B	0.269159										Positional foot deformity	C9E895,Q642B0	0.188749
										hormone transport	ABAT	0.270404										Atrial septal defect	PHGDH,Q642B0	0.189276
										regulation of immune response	ALOX15,A0A0G2K290	0.271375										Hepatic fibrosis	A0A0G2K478	0.189276
										positive regulation of transmembrane transport	A0A0G2JZT0	0.271691										Abnormal lactate dehydrogenase level	M0R544	0.189491
										positive regulation of ion transmembrane transport	A0A0G2JZT0	0.271691										Tented upper lip vermilion	Q642B0	0.189491
										regulation of actin filament organization	ALOX15	0.271691										Abnormal atrial septum morphology	PHGDH,Q642B0	0.190389
										response to oxygen levels	ABAT	0.272926										Arnold-Chiari malformation	A0A0G2JWJ0	0.190389
										positive regulation of neurogenesis	TRPV2	0.272926										Abnormal pericardium morphology	FAS	0.190501
										regulation of ERK1 and ERK2 cascade	ALOX15	0.274059										Abnormality of retinal pigmentation	A0A0A0MXZ8	0.190501
										synapse assembly	Q642B0	0.274415										Abnormality of vitamin metabolism	FAS	0.190501
										protein polymerization	ALOX15	0.274628										Abnormal circulating carbohydrate concentration	ACAT2	0.191373
										regulation of developmental growth	TRPV2,G3V960	0.274628										Increased intracranial pressure	FAS	0.191906
										positive regulation of cellular protein catabolic process	GCLC	0.274628										Hypopigmentation of hair	FAS	0.191906
										mRNA splicing, via spliceosome	Q3B8P4	0.275548										Aortic regurgitation	FAS	0.191906
										cellular polysaccharide metabolic process	M0R544	0.275548										Broad thumb	Q642B0	0.191906
										protein secretion	ABAT	0.275548										Abnormality of intracranial pressure	FAS	0.191906
										RNA splicing, via transesterification reactions with bulged adenosine as nucleophile	Q3B8P4	0.275548										Kinetic tremor	A0A0H2UHF5	0.192227
										RNA splicing, via transesterification reactions	Q3B8P4	0.275548										Abnormality of the nasal dorsum	PHGDH	0.1928
										establishment of protein localization to extracellular region	ABAT	0.276018										Abnormality of the ilium	Q642B0	0.1928
										cellular developmental process	FLOT2,D4ADU2,PHGDH,TRPV2,A0A0G2K478,A0A0G2JVZ6,F1LRZ7,A0A0H2UHF5,B2GUZ6,A0A0G2JVU1,CSRP1	0.276018										Ectopic calcification	PHGDH	0.1928
										visual perception	A0A0H2UHF5	0.27791										Renal insufficiency	D3ZT90	0.1928
										developmental cell growth	TRPV2	0.27791										Neoplasm of the breast	FAS	0.1928
										protein localization to extracellular region	ABAT	0.28183										Abnormal ovarian physiology	FAS	0.1928
										methylation	D3ZGI8,G3V960	0.28217										Retinal dystrophy	A0A0A0MXZ8	0.1928
										glycerolipid metabolic process	ALOX15,G3V9W5	0.282197										Congenital malformation of the great arteries	PHGDH,Q642B0	0.196388
										vesicle-mediated transport in synapse	DDC	0.283233										Absent toe	Q642B0	0.196388
										negative regulation of phosphorylation	F8WFH8,G3V9W5	0.283233										Subcutaneous nodule	FAS	0.196479
										sprouting angiogenesis	A0A0G2JVG3	0.287086										Hepatitis	FAS	0.196479
										polysaccharide metabolic process	M0R544	0.28799										Disinhibition	Q3B8P4	0.196729
										sensory perception of light stimulus	A0A0H2UHF5	0.288434										Abnormality of the cervical spine	PHGDH,Q642B0	0.196729
										nucleobase-containing compound biosynthetic process	FLOT2,D3ZT90,A0A0A0MXZ8	0.289684										Abnormal breast morphology	Q642B0,FAS	0.196729
										immunoglobulin mediated immune response	A0A0G2K290	0.289684										Postaxial hand polydactyly	Q642B0	0.197455
										striated muscle cell development	CSRP1	0.289982										Abnormal hand morphology	PHGDH,Q642B0	0.197717
										B cell mediated immunity	A0A0G2K290	0.290354										Papule	FAS	0.197717
										protein maturation	D4A0Z1	0.290968										Holoprosencephaly	A0A0G2JWJ0	0.198425
										regulation of apoptotic process	D4ADU2,A0A0G2JVZ6,GCLC,TGM2	0.291885										Aplastic/hypoplastic toenail	Q642B0	0.198425
										insulin receptor signaling pathway	G3V9W5	0.291885										Abnormality of lower lip	PHGDH	0.198425
										positive regulation of autophagy	G3V9W5	0.294336										Hypoplasia of the ovary	A0A0G2JWJ0	0.198425
										centrosome cycle	A0A0G2JWJ0	0.296362										Functional abnormality of male internal genitalia	A0A0G2K6E2	0.198425
										muscle system process	ABAT,M0R544	0.296421										Abnormal soft palate morphology	PHGDH	0.198617
										lymphocyte activation	FLOT2,A0A0G2K290	0.296568										Abnormality of the breast	Q642B0,FAS	0.198645
										developmental growth involved in morphogenesis	TRPV2	0.297683										Pancreatitis	FAS	0.198645
										negative regulation of response to external stimulus	ABAT	0.297997										Heart block	Q642B0	0.199716
										heterocycle biosynthetic process	FLOT2,D3ZT90,A0A0A0MXZ8	0.297997										Epileptic encephalopathy	F1LX07	0.200256
										cell recognition	A0A0G2K290	0.298253										Optic atrophy	A0A0A0MXZ8,A0A0G2K478	0.201109
										negative regulation of protein phosphorylation	F8WFH8	0.298313										Gastrointestinal atresia	A0A0G2JWJ0	0.20165
										regulation of ubiquitin-dependent protein catabolic process	GCLC	0.298607										Unusual CNS infection	FAS	0.20165
										peptide secretion	ABAT	0.29888										Aplasia/Hypoplasia of the ovary	A0A0G2JWJ0	0.20165
										regulation of B cell activation	A0A0G2K290	0.299916										Conductive hearing impairment	A0A0A0MXZ8	0.20165
										regulation of cellular response to stress	D4ADU2	0.300089										Macrotia	PHGDH	0.20165
										circadian rhythm	DDC	0.301061										Limb hypertonia	DDC	0.20165
										alcohol metabolic process	G3V7V6	0.301458										Functional abnormality of the middle ear	A0A0A0MXZ8	0.203004
										positive regulation of growth	TRPV2	0.301458										Abnormal blistering of the skin	FAS	0.203264
										sphingolipid metabolic process	A0A0G2JVU1	0.302755										Dehydration	IVD	0.203311
										ncRNA metabolic process	F8WFH8,D3ZGI8	0.304997										Pulmonic stenosis	Q642B0	0.203683
										gland morphogenesis	TGM2	0.306409										Abnormal cerebral artery morphology	M0R544	0.203949
										hormone-mediated signaling pathway	UFSP2	0.30924										Osteopenia	PHGDH	0.204249
										regulation of defense response	ALOX15,TGM2	0.309343										Deviation of finger	PHGDH,Q642B0	0.204418
										microtubule organizing center organization	A0A0G2JWJ0	0.310159										Ventricular septal defect	PHGDH,Q642B0	0.205063
										regulation of cellular process	CAMKV,CLYBL,FLOT2,D4ADU2,A0A0G2K6E2,ABAT,F8WFH8,Q3B8P4,ALOX15,D4A0Z1,A0A0G2K8N3,TRPV2,A0A0G2K290,A0A0G2K478,M0R5J4,A0A0G2JZT0,A0A0G2JVZ6,F1LX07,Q642B0,UFSP2,FAS,A0A0H2UHF5,GCLC,B2GUZ6,TGM2,A0A140TAA1,A0A0G2JVU1	0.3105										Short palm	Q642B0	0.206725
										microtubule-based process	FLOT2	0.315228										Sensory impairment	F1LNG8	0.207641
										epithelial cell differentiation	D4ADU2	0.315228										Proptosis	PHGDH	0.207641
										cardiac muscle contraction	M0R544	0.315228										Venous thrombosis	FAS	0.207773
										positive regulation of nervous system development	TRPV2	0.317212										Unusual infection by anatomical site	FAS	0.207773
										nucleobase-containing compound catabolic process	Q3B8P4	0.318274										Wide nose	Q642B0	0.207853
										response to stimulus	CRYZ,D4ADU2,C9E895,A0A0G2K6E2,A0A1K0FUA6,ABAT,Q3B8P4,ALOX15,D4A0Z1,TRPV2,A0A0G2K290,A0A0G2JZT0,DDC,A0A0G2JVZ6,F1LX07,Q642B0,UFSP2,FAS,GCLC,TGM2,Q5XIG9,A0A0G2JVU1,A0A0G2JWJ0	0.318303										Hypospadias	Q642B0,A0A0G2JWJ0	0.208384
										sensory organ development	D4ADU2	0.319133										Abnormal brainstem morphology	AHCY	0.208496
										regulation of synaptic plasticity	A0A0H2UHF5	0.320861										Intellectual disability, mild	Q3B8P4,B2GUZ6	0.208671
										gastrulation	A0A0G2JVZ6	0.322705										Abnormality of the diaphragm	Q642B0	0.208881
										positive regulation of immune system process	FLOT2	0.322705										Abnormal leukocyte count	IVD,FAS	0.208881
										regulation of actin cytoskeleton organization	ALOX15	0.325551										Abnormal ventricular septum morphology	PHGDH,Q642B0	0.208881
										potassium ion transmembrane transport	A0A0H2UHF5	0.325551										Hypertrophic cardiomyopathy	A0A0G2K6E2,M0R544	0.210466
										RNA splicing	Q3B8P4	0.326306										Lymphoma	FAS	0.210466
										regulation of cell cycle G1/S phase transition	A0A0G2K0Q8	0.326727										Microphthalmia	PHGDH	0.210475
										positive regulation of phosphorus metabolic process	A0A0G2JZT0,F1LX07,A0A0G2JWJ0	0.328821										Hyperpigmentation of the skin	A0A0G2K6E2	0.211129
										positive regulation of phosphate metabolic process	A0A0G2JZT0,F1LX07,A0A0G2JWJ0	0.328821										Areflexia	F1LNG8,M0R544	0.211276
										regulation of cell junction assembly	Q642B0	0.329044										Obesity	A0A0A0MXZ8	0.211566
										regulation of metabolic process	CLYBL,FLOT2,D4ADU2,PHGDH,ABAT,F8WFH8,Q3B8P4,TRPV2,A0A0G2K1S6,A0A0G2JZT0	0.329951										Deviation of the hand or of fingers of the hand	PHGDH,Q642B0	0.212483
										regulation of organelle organization	ALOX15,M0R5J4,GCLC,G3V9W5	0.329951										Sleep disturbance	Q3B8P4,DDC	0.212963
										regulation of proteasomal protein catabolic process	GCLC	0.330297										Abnormal appendicular skeleton morphology	F1LNG8,PHGDH,Q3B8P4,Q642B0,UFSP2,A0A0G2JWJ0	0.213261
										viral life cycle	A0A0G2JVZ6	0.331518										Abnormality of hair pigmentation	FAS	0.213261
										RNA modification	D3ZGI8	0.332082										Abnormal palate morphology	C9E895,PHGDH	0.213751
										regulation of supramolecular fiber organization	ALOX15	0.333477										Inflammatory abnormality of the skin	D3ZLK9,FAS	0.213751
										antigen receptor-mediated signaling pathway	A0A0G2K290	0.333477										Osteoporosis	PHGDH	0.213751
										positive regulation of cell development	TRPV2	0.333477										Dental malocclusion	Q642B0	0.213937
										leukocyte activation	FLOT2	0.334735										Broad phalanges of the hand	Q642B0	0.213937
										muscle cell proliferation	TGM2	0.33507										Deeply set eye	Q3B8P4	0.214234
										blood circulation	ABAT	0.335436										Narrow mouth	Q3B8P4	0.216009
										receptor-mediated endocytosis	A0A0G2JVZ6	0.335687										Hemiparesis	FAS	0.21601
										protein-containing complex localization	Q642B0	0.335687										Progressive	F1LNG8	0.216229
										neuromuscular process	M0R544	0.335687										Diabetes mellitus	A0A0A0MXZ8	0.216448
										apoptotic signaling pathway	A0A0G2JVZ6,GCLC	0.336328										Abnormal pleura morphology	FAS	0.217408
										ossification	ALOX15	0.336794										Emotional lability	DDC	0.217408
										negative regulation of response to stimulus	ABAT,ALOX15,A0A0G2JVZ6,GCLC,G3V9W5	0.336821										Childhood onset	UFSP2	0.218013
										positive regulation of anion transport	ABAT	0.340238										Paresthesia	FAS	0.219023
										cellular response to steroid hormone stimulus	UFSP2	0.341525										Joint laxity	Q3B8P4	0.219336
										regulation of cell division	A0A0G2K0Q8	0.34389										Abnormality of refraction	A0A0G2K8N3,A0A0G2JWJ0,VCAN	0.219336
										regulation of I-kappaB kinase/NF-kappaB signaling	TGM2	0.34389										Abnormality of limb epiphysis morphology	UFSP2	0.219336
										regulation of actin filament-based process	ALOX15	0.345101										Displacement of the urethral meatus	Q642B0,A0A0G2JWJ0	0.219405
										tissue remodeling	TGM2	0.347178										Abnormal male urethral meatus morphology	Q642B0,A0A0G2JWJ0	0.219405
										cytosolic transport	VPS26A	0.349366										Glucose intolerance	A0A0A0MXZ8	0.219848
										positive regulation of metabolic process	CLYBL,ABAT,F8WFH8,TRPV2,A0A0G2JZT0,F1LX07,GCLC,A0A0G2JVU1,A0A0G2JWJ0	0.34947										Hyperhidrosis	DDC	0.220604
										circulatory system process	ABAT	0.34947										Sparse scalp hair	FAS	0.221408
										protein transport	D4ADU2,ABAT	0.351251										Skin nodule	FAS	0.221408
										MAPK cascade	ALOX15,A0A0G2JVZ6	0.35363										Hyperkeratosis	A0A0G2K6E2	0.221408
										negative regulation of immune system process	ALOX15	0.353854										Abnormal penis morphology	A0A0A0MXZ8,Q642B0,A0A0G2JWJ0	0.221408
										signal release	ABAT	0.353997										Hypoplasia of the maxilla	Q642B0	0.221551
										tube formation	TGM2	0.354537										Cutaneous photosensitivity	MVD	0.222035
										immune response-activating cell surface receptor signaling pathway	A0A0G2K290	0.355828										Tube feeding	Q3B8P4	0.222251
										immune response-activating signal transduction	A0A0G2K290	0.355828										Conjunctivitis	FAS	0.222365
										transforming growth factor beta receptor signaling pathway	A0A0G2JVU1	0.355828										Abnormal tongue morphology	Q642B0,M0R544	0.222365
										cell morphogenesis involved in differentiation	TRPV2,A0A0G2JVZ6	0.357423										Waddling gait	UFSP2	0.222763
										regulation of protein ubiquitination	GCLC	0.359016										Abnormal cardiac atrium morphology	PHGDH,Q642B0	0.222763
										establishment of localization in cell	FLOT2,A0A0G2JZT0,DDC,A0A0H2UHF5,A0A0G2JWJ0,VPS26A	0.359238										Tissue ischemia	FAS	0.223664
										mRNA processing	Q3B8P4	0.36069										Cerebral ischemia	FAS	0.223664
										inflammatory response	ALOX15,TGM2	0.362547										Increased body weight	A0A0A0MXZ8	0.224333
										response to oxygen-containing compound	ABAT,Q3B8P4,A0A0G2JZT0	0.36402										Abnormality of digestive system morphology	PHGDH,Q642B0,FAS,A0A0G2JWJ0	0.224488
										cell-cell adhesion via plasma-membrane adhesion molecules	Q642B0	0.364196										Long philtrum	C9E895,A0A0G2JWJ0	0.224488
										actin filament organization	ALOX15	0.365958										Morphological abnormality of the gastrointestinal tract	PHGDH,Q642B0,FAS,A0A0G2JWJ0	0.224488
										peptide transport	D4ADU2,ABAT	0.366293										Abnormal vertebral morphology	Q642B0,UFSP2	0.224638
										immune response-regulating cell surface receptor signaling pathway	A0A0G2K290	0.368867										Red eye	FAS	0.224638
										regulation of proteolysis involved in cellular protein catabolic process	GCLC	0.370817										Abnormality of globe size	PHGDH	0.225351
										rhythmic process	DDC	0.371309										Feeding difficulties in infancy	A0A0G2K478,DDC	0.226051
										immune response-regulating signaling pathway	A0A0G2K290	0.371309										Abnormal consumption behavior	A0A0H2UHF5	0.227318
										cellular protein-containing complex assembly	ALOX15,G3V9P0,D3ZY50	0.371309										Short toe	Q642B0	0.22756
										positive regulation of protein catabolic process	GCLC	0.371519										Psychosis	GCLC	0.229148
										potassium ion transport	A0A0H2UHF5	0.373835										Cardiac conduction abnormality	Q642B0	0.229148
										membrane lipid metabolic process	A0A0G2JVU1	0.374032										Intellectual disability, moderate	Q3B8P4	0.229462
										phosphatidylinositol metabolic process	G3V9W5	0.374685										Renal neoplasm	Q642B0	0.229932
										amide transport	D4ADU2,ABAT	0.374685										Poor speech	Q3B8P4,G3V960	0.229932
										humoral immune response	A0A0G2K290	0.377154										Impaired social interactions	F1LX07	0.229932
										regulation of neurogenesis	TRPV2	0.377633										Abnormal pulmonary valve physiology	Q642B0	0.229932
										muscle cell development	CSRP1	0.377633										Abnormal sputum	FAS	0.230317
										nervous system process	D4ADU2,ABAT,A0A0G2JZT0,F1LX07,A0A0H2UHF5,M0R544,PPP1R1B	0.382006										Abnormal male reproductive system physiology	A0A0G2K6E2	0.230723
										I-kappaB kinase/NF-kappaB signaling	TGM2	0.382006										Abnormal respiratory system morphology	PHGDH,Q642B0,FAS,A0A0H2UHF5	0.231006
										lymphocyte mediated immunity	A0A0G2K290	0.382006										Abnormality of the phalanges of the toes	Q642B0	0.231024
										striated muscle contraction	M0R544	0.382006										Multicystic kidney dysplasia	Q642B0	0.232429
										establishment of protein localization	D4ADU2,ABAT	0.382023										Vertebral segmentation defect	Q642B0	0.232429
										regulation of secretion by cell	ABAT	0.387427										Hypopigmented skin patches	FAS	0.2331
										positive regulation of MAPK cascade	ALOX15	0.38768										Abnormal vagina morphology	A0A0G2JWJ0	0.234433
										cellular response to stimulus	CRYZ,D4ADU2,A0A0G2K6E2,A0A1K0FUA6,ABAT,Q3B8P4,ALOX15,D4A0Z1,A0A0G2K290,A0A0G2JZT0,DDC,A0A0G2JVZ6,Q642B0,UFSP2,FAS,GCLC,TGM2,A0A0G2JVU1,A0A0G2JWJ0	0.387727										Retinopathy	FAS	0.234639
										cellular response to endogenous stimulus	DDC,UFSP2,A0A0G2JVU1,G3V9W5	0.388516										Platyspondyly	UFSP2	0.234857
										cartilage development	A0A0G2JVU1	0.388571										Aplasia/hypoplasia involving the skeleton	C9E895,PHGDH	0.235338
										regulation of cell growth	TRPV2	0.389237										Abnormal ureter morphology	Q642B0	0.236276
										negative regulation of metabolic process	FLOT2,F8WFH8,Q3B8P4,A0A0G2JVZ6,F1LX07,GCLC,A0A0G2JVU1,G3V9W5,PPP1R1B	0.391564										Short foot	Q642B0	0.236276
										adaptive immune response based on somatic recombination of immune receptors built from immunoglobulin superfamily domains	A0A0G2K290	0.394339										Webbed neck	Q642B0	0.236276
										regulation of heart contraction	M0R544	0.395695										Abnormality of the vertebral column	C9E895,PHGDH,Q642B0,UFSP2,A0A0G2JWJ0	0.236895
										regulation of cell population proliferation	D4ADU2,A0A0G2K8N3,A0A0G2JVZ6,TGM2	0.396642										Short palpebral fissure	A0A0G2JWJ0	0.237488
										B cell activation	A0A0G2K290	0.397169										High, narrow palate	Q642B0	0.237488
										immune system process	FLOT2,D4ADU2	0.397169										Soft tissue sarcoma	FAS	0.238693
										animal organ development	D4ADU2,PHGDH,ABAT,ALOX15	0.397169										Abnormality of the maxilla	Q642B0	0.238693
										regulation of organelle assembly	G3V9W5	0.397169										Broad finger	Q642B0	0.238693
										positive regulation of defense response	TGM2	0.39844										Ocular anterior segment dysgenesis	PHGDH	0.238718
										movement of cell or subcellular component	FLOT2,A0A0G2JVZ6,Q642B0,A0A140TAA1,A0A0G2JVU1	0.39844										Abnormal left ventricular function	M0R544	0.240192
										negative regulation of cell cycle phase transition	A0A0G2K0Q8	0.39844										Hepatosplenomegaly	GCLC	0.240192
										viral process	A0A0G2JVZ6	0.39844										Downturned corners of mouth	Q642B0	0.241407
										actomyosin structure organization	CSRP1	0.399251										Dysarthria	D3ZT90	0.243427
										regulation of protein modification by small protein conjugation or removal	GCLC	0.399928										Renal hypoplasia/aplasia	PHGDH	0.243621
										cellular response to hormone stimulus	UFSP2,G3V9W5	0.401594										Sporadic	ACAT2	0.244021
										defense response to bacterium	A0A0G2K290	0.402031										Lymphopenia	FAS	0.244029
										morphogenesis of a branching epithelium	TGM2	0.402031										Gray matter heterotopia	A0A0G2JWJ0	0.244029
										positive regulation of gene expression	F8WFH8,A0A0G2JZT0,A0A0G2JVU1	0.402031										Postaxial polydactyly	Q642B0	0.244029
										rRNA processing	D3ZGI8	0.402031										Leukocytosis	FAS	0.245501
										response to stress	D4ADU2,ABAT,ALOX15,TRPV2,A0A0G2K290	0.403819										Pes planus	AHCY	0.245501
										myeloid leukocyte activation	A0A0G2JVU1	0.404004										Clinodactyly	PHGDH,Q642B0	0.246055
										regulation of cellular protein catabolic process	GCLC	0.40419										Migraine	FAS	0.246966
										regulation of secretion	ABAT	0.408325										Urinary tract neoplasm	Q642B0	0.24791
										dendrite development	B2GUZ6	0.408486										Pruritus	MVD	0.248564
										myeloid leukocyte differentiation	A0A0G2JVU1	0.409726										Intestinal malrotation	Q642B0	0.249223
										sexual reproduction	ABAT,PPP1R1B,G3V960	0.409726										Memory impairment	FAS	0.251412
										positive regulation of signal transduction	ALOX15,D4A0Z1	0.409726										Abnormal blood vessel morphology	PHGDH,Q642B0,FAS,M0R544	0.251412
										intracellular transport	FLOT2	0.409726										Mitral regurgitation	FAS	0.251412
										cellular response to growth factor stimulus	DDC,A0A0G2JVU1	0.409726										Short distal phalanx of finger	Q642B0	0.252785
										regulation of cytoskeleton organization	ALOX15	0.41046										Fever	FAS,M0R544	0.252785
										activation of immune response	A0A0G2K290	0.411735										Abnormal vascular morphology	PHGDH,Q642B0,FAS,M0R544	0.252785
										rRNA metabolic process	D3ZGI8	0.414072										Broad phalanx	Q642B0	0.252785
										negative regulation of catabolic process	F1LX07	0.414072										Left ventricular hypertrophy	M0R544	0.252785
										morphogenesis of a branching structure	TGM2	0.415352										Tremor	D3ZT90	0.25306
										cellular response to insulin stimulus	G3V9W5	0.416618										Abnormality of the middle ear	A0A0A0MXZ8	0.25392
										multicellular organismal process	D4ADU2,PHGDH,ABAT,F8WFH8,ALOX15,TRPV2,A0A0G2K478,A0A0G2JZT0,DDC,A0A0G2JVZ6,F1LX07,Q642B0,F1LRZ7,A0A0H2UHF5,B2GUZ6,TGM2,A0A0G2JVU1	0.417563										Abnormal cardiac ventricle morphology	PHGDH,Q642B0,M0R544	0.255169
										cell motility	A0A0G2JVZ6,Q642B0,A0A140TAA1,A0A0G2JVU1	0.42057										Aplasia/Hypoplasia of the distal phalanges of the hand	Q642B0	0.256533
										localization of cell	A0A0G2JVZ6,Q642B0,A0A140TAA1,A0A0G2JVU1	0.42057										Abnormal metabolism	FAS	0.256533
										response to growth factor	DDC,A0A0G2JVU1	0.42057										Abnormal thrombosis	FAS	0.256533
										cell cycle G1/S phase transition	A0A0G2K0Q8	0.42057										Respiratory insufficiency due to muscle weakness	M0R544	0.256533
										cellular response to transforming growth factor beta stimulus	A0A0G2JVU1	0.422345										Abnormal toenail morphology	Q642B0	0.257728
										response to transforming growth factor beta	A0A0G2JVU1	0.427055										Prematurely aged appearance	FAS	0.257728
										immune response	ALOX15,A0A0G2K290,FAS,A0A0G2JVU1	0.42777										Abnormality of the urethra	Q642B0,A0A0G2JWJ0	0.257816
										axonogenesis	TRPV2	0.429733										Respiratory insufficiency	AHCY,A0A0H2UHF5,M0R544	0.259022
										multicellular organism growth	G3V960	0.431479										Small nail	Q642B0	0.26201
										positive regulation of organelle organization	ALOX15,G3V9W5	0.433444										Abnormal trachea morphology	A0A0H2UHF5	0.264079
										cell growth	TRPV2	0.436264										Abnormality of the helix	Q642B0	0.264846
										endomembrane system organization	A0A0G2JZT0	0.440268										Bruising susceptibility	FAS	0.267066
										leukocyte mediated immunity	A0A0G2K290	0.440268										Abnormal muscle fiber morphology	A0A0G2K478	0.267448
										negative regulation of macromolecule metabolic process	FLOT2,F8WFH8,Q3B8P4	0.442151										Nail dysplasia	Q642B0	0.267448
										cellular response to organonitrogen compound	DDC,G3V9W5	0.442151										Abnormal cardiac ventricular function	M0R544	0.267448
										macroautophagy	G3V9W5	0.442566										Abnormal arterial physiology	FAS	0.268068
										positive regulation of molecular function	FLOT2	0.442566										Broad long bones	Q642B0	0.268527
										response to external stimulus	ABAT,ALOX15,A0A0G2K290,A0A0G2JVZ6,TGM2,A0A0G2JVU1	0.442566										Cardiomegaly	M0R544	0.269269
										regulation of cell differentiation	FLOT2	0.442724										Abnormal lymphocyte count	FAS	0.269269
										heart contraction	M0R544	0.446593										Abnormality of the hip bone	Q642B0,UFSP2	0.269515
										biological process involved in symbiotic interaction	A0A0G2JVZ6	0.447908										Abnormal mitral valve physiology	FAS	0.270309
										positive regulation of response to stimulus	ALOX15,D4A0Z1,A0A0G2K290	0.447908										Abnormality of the lower urinary tract	Q642B0,A0A0H2UHF5,A0A0G2JWJ0	0.270309
										response to steroid hormone	UFSP2	0.450999										Abnormal pulmonary Interstitial morphology	FAS	0.270309
										positive regulation of cytokine production	A0A0G2JZT0	0.458075										Abnormality of the peripheral nervous system	F1LNG8	0.271408
										regulation of blood circulation	M0R544	0.459189										Adult onset	A0A0G2K478	0.271408
										mRNA metabolic process	Q3B8P4	0.459189										Aplasia/Hypoplasia of toe	Q642B0	0.271615
										endosomal transport	VPS26A	0.459384										Abnormal aortic valve physiology	FAS	0.272631
										heart process	M0R544	0.462515										Broad forehead	Q642B0	0.272631
										connective tissue development	A0A0G2JVU1	0.46493										Focal impaired awareness seizure	G3V960	0.272631
										maintenance of location in cell	M0R544	0.467886										Depressed nasal bridge	C9E895,Q642B0	0.274679
										regulation of cell development	TRPV2	0.471749										Gastrointestinal hemorrhage	FAS	0.275522
										regulation of autophagy	G3V9W5	0.471749										Myopia	A0A0G2K8N3,VCAN	0.277404
										chordate embryonic development	PHGDH	0.472499										Azotemia	D3ZGI8	0.277681
										regulation of MAPK cascade	ALOX15	0.476017										Abnormal femoral neck morphology	UFSP2	0.277824
										embryo development ending in birth or egg hatching	PHGDH	0.478658										Abnormality of the hand	F1LNG8,PHGDH,Q642B0,UFSP2	0.277943
										negative regulation of cell cycle process	A0A0G2K0Q8	0.479061										Abnormal conjunctiva morphology	FAS	0.277949
										negative regulation of cellular protein metabolic process	F8WFH8,GCLC,PPP1R1B	0.480911										Abnormal blood inorganic cation concentration	A0A0H2UHF5	0.278151
										regulation of protein kinase activity	F8WFH8	0.48152										Wide mouth	Q642B0	0.2787
										cellular response to organic substance	Q3B8P4,ALOX15,DDC,UFSP2,A0A0G2JVU1,G3V9W5	0.484015										Brain imaging abnormality	G3V960	0.280676
										actin cytoskeleton organization	ALOX15,CSRP1	0.487142										Abnormal aggressive, impulsive or violent behavior	F1MAR6,G3V960	0.281128
										cellular response to nitrogen compound	DDC,G3V9W5	0.487303										Narrow palate	Q642B0	0.281199
										response to endogenous stimulus	DDC,UFSP2,A0A0G2JVU1,G3V9W5	0.489519										Hip dysplasia	UFSP2	0.28125
										response to insulin	G3V9W5	0.489519										Myoclonus	DDC,G3V960	0.284251
										regulation of ion transmembrane transport	A0A0G2JZT0	0.491802										Hypohidrosis or hyperhidrosis	DDC	0.284829
										locomotion	A0A0G2JVZ6,Q642B0,A0A140TAA1,A0A0G2JVU1	0.49321										Kyphosis	UFSP2,A0A0G2JWJ0	0.284913
										cellular response to stress	D4ADU2,ALOX15	0.494496										Abnormality of bone mineral density	PHGDH,UFSP2	0.285609
										regulation of transmembrane transport	A0A0G2JZT0	0.494496										Weakness of muscles of respiration	M0R544	0.286152
										secretion by cell	ABAT	0.494605										Abnormal circulating nitrogen compound concentration	D3ZGI8	0.286152
										supramolecular fiber organization	ALOX15,CSRP1	0.494842										Congenital onset	Q3B8P4	0.286152
										regulation of growth	TRPV2,G3V960	0.495204										Regional abnormality of skin	PHGDH	0.288569
										regulation of intracellular transport	A0A0G2JWJ0	0.495272										Hand polydactyly	Q642B0	0.288569
										response to virus	A0A0G2JVU1	0.499055										Short digit	Q3B8P4,Q642B0	0.288569
										cell morphogenesis	TRPV2,A0A0G2JVZ6	0.500777										Abnormal lymphocyte morphology	FAS	0.290973
										negative regulation of cellular process	D4ADU2,ABAT,F8WFH8,Q3B8P4,A0A0G2K8N3,A0A0G2K478,A0A0G2JVZ6,F1LX07	0.500955										Abnormality of the hallux	Q642B0	0.290973
										negative regulation of apoptotic process	A0A0G2JVZ6,GCLC	0.501748										Abnormality of skin adnexa physiology	DDC	0.291651
										regulation of nitrogen compound metabolic process	CLYBL,FLOT2,D4ADU2,ABAT,F8WFH8	0.503336										Abnormal left ventricle morphology	M0R544	0.29172
										positive regulation of proteolysis	GCLC	0.505564										Somatic mutation	Q642B0	0.29172
										organelle organization	ALOX15,M0R5J4,GCLC,Q5XIG9,D3ZNK1,A0A0G2JWJ0,D3ZY50,CSRP1,G3V9W5,M0R544	0.505564										Synostosis of joints	Q642B0	0.29286
										cell junction assembly	Q642B0	0.505564										Decreased circulating antibody level	FAS	0.29286
										nucleocytoplasmic transport	A0A0G2JWJ0	0.50559										Immunologic hypersensitivity	FAS	0.29286
										nuclear transport	A0A0G2JWJ0	0.506712										Abnormal intestine morphology	Q642B0,FAS,A0A0G2JWJ0	0.29286
										cellular response to peptide hormone stimulus	G3V9W5	0.507081										Ventricular arrhythmia	M0R544	0.293142
										negative regulation of cell population proliferation	A0A0G2K8N3	0.507502										Abnormal social behavior	F1LX07	0.293618
										plasma membrane bounded cell projection assembly	A0A0G2JZT0	0.509482										Aplasia/Hypoplasia affecting the eye	PHGDH	0.295636
										negative regulation of organelle organization	GCLC	0.509964										Abnormality of the neck	PHGDH,Q642B0	0.295735
										export from cell	ABAT	0.510223										Mandibular prognathia	Q642B0	0.295898
										cell morphogenesis involved in neuron differentiation	TRPV2	0.510946										Abnormal ovarian morphology	A0A0G2JWJ0	0.296934
										macromolecule methylation	D3ZGI8	0.511511										Abnormality of pulmonary circulation	FAS	0.299457
										positive regulation of intracellular signal transduction	ALOX15,TGM2	0.511713										Camptodactyly of finger	Q642B0	0.300949
										multi-organism reproductive process	ABAT,PPP1R1B,G3V960	0.514603										Abnormal distal phalanx morphology of finger	Q642B0	0.300949
										regulation of kinase activity	F8WFH8	0.515286										Action tremor	A0A0H2UHF5	0.301255
										cell population proliferation	D4ADU2,A0A0G2K8N3,A0A0G2JVZ6,TGM2	0.515286										Abnormal atrioventricular valve physiology	FAS	0.30339
										cell projection assembly	A0A0G2JZT0	0.5157										Abnormal femoral neck/head morphology	UFSP2	0.303787
										cellular component morphogenesis	TRPV2,CSRP1	0.5157										Interphalangeal joint contracture of finger	Q642B0	0.304498
										striated muscle cell differentiation	CSRP1	0.518493										Abnormality of pelvic girdle bone morphology	Q642B0,UFSP2	0.304539
										Wnt signaling pathway	Q642B0	0.51861										Abnormal eyebrow morphology	C9E895,FAS	0.30707
										regulation of phosphorylation	F8WFH8,A0A0G2JZT0	0.519073										Abnormal renal corpuscle morphology	FAS	0.309971
										cell-cell signaling by wnt	Q642B0	0.52119										Abnormal renal glomerulus morphology	FAS	0.309971
										ribosome biogenesis	D3ZGI8	0.527898										Skeletal dysplasia	UFSP2	0.310237
										actin filament-based process	ALOX15	0.527898										Abnormal renal morphology	PHGDH,Q642B0,FAS	0.311151
										proteasome-mediated ubiquitin-dependent protein catabolic process	GCLC	0.530491										Aplasia/Hypoplasia of the ear	A0A0H2UHF5	0.311892
										neuron projection morphogenesis	TRPV2	0.533084										Neutropenia	FAS	0.312251
										regulation of protein catabolic process	GCLC	0.534054										Prominent forehead	Q642B0	0.312688
										heart morphogenesis	M0R544	0.534054										Abnormal morphology of the great vessels	PHGDH,Q642B0	0.314004
										positive regulation of immune response	A0A0G2K290	0.534054										Abnormal cardiac septum morphology	PHGDH,Q642B0	0.315258
										multi-organism process	ABAT,PPP1R1B,G3V960	0.536369										Abnormal nipple morphology	Q642B0	0.316304
										cellular response to cytokine stimulus	ALOX15	0.539799										Reduced bone mineral density	PHGDH	0.317375
										positive regulation of response to external stimulus	TGM2	0.539799										Autoimmunity	FAS	0.318492
										plasma membrane bounded cell projection morphogenesis	TRPV2	0.539799										X-linked recessive inheritance	Q642B0	0.318492
										defense response	ALOX15,A0A0G2K290	0.539799										Sarcoma	FAS	0.321262
										cell projection morphogenesis	TRPV2	0.541608										Ventricular hypertrophy	M0R544	0.321656
										secretion	ABAT	0.543824										Abnormal lung morphology	PHGDH,Q642B0,FAS	0.321656
										positive regulation of cell population proliferation	A0A0G2JVZ6,TGM2	0.547289										Abnormal phalangeal joint morphology of the hand	Q642B0	0.323223
										cell cycle process	PHGDH,A0A0G2JWJ0,A0A0G2K0Q8	0.550277										Abnormality of the upper limb	F1LNG8,PHGDH,Q642B0,UFSP2	0.32367
										regulation of cellular metabolic process	CLYBL,FLOT2,D4ADU2	0.5515										Abnormal neutrophil count	FAS	0.32473
										cell part morphogenesis	TRPV2	0.553291										Astigmatism	A0A0G2JWJ0	0.325757
										regulation of transferase activity	F8WFH8	0.555034										Flexion contracture of finger	Q642B0	0.326523
										regulation of lipid metabolic process	G3V9W5	0.555412										Arrhythmia	Q642B0,M0R544	0.327741
										negative regulation of signal transduction	A0A0G2JVZ6,GCLC,G3V9W5	0.557049										Abnormality of thumb phalanx	Q642B0	0.328633
										transmembrane receptor protein serine/threonine kinase signaling pathway	A0A0G2JVU1	0.557816										Prominent nasal bridge	Q642B0	0.328633
										peptidyl-lysine modification	TGM2	0.560554										Generalized muscle weakness	M0R544	0.33081
										RNA processing	Q3B8P4,D3ZGI8	0.56074										Coarse facial features	Q642B0	0.333219
										regulation of cell cycle phase transition	A0A0G2K0Q8	0.560795										Intellectual disability, severe	Q3B8P4	0.333219
										cell migration	A0A0G2JVZ6,Q642B0,A0A0G2JVU1	0.562014										Postnatal microcephaly	A0A0G2JWJ0	0.333219
										response to hormone	UFSP2,G3V9W5	0.562141										Short phalanx of finger	Q642B0	0.334356
										signaling	D4ADU2,ABAT,ALOX15,D4A0Z1,A0A0G2K290,A0A0G2JZT0,A0A0G2JVZ6,Q642B0,UFSP2,FAS,A0A0H2UHF5,GCLC,TGM2,A0A0G2JVU1,A0A0G2JWJ0	0.565777										Lymphadenopathy	FAS	0.335481
										regulation of cell motility	A0A0G2JVZ6,A0A140TAA1	0.565777										Triangular shaped phalanges of the hand	Q642B0	0.335481
										ncRNA processing	D3ZGI8	0.567108										Aplasia/Hypoplasia of the nails	Q642B0	0.335776
										positive regulation of developmental process	TRPV2,A0A0G2JVU1,A0A0G2JVG3	0.567108										Dilatation of the renal pelvis	Q642B0	0.335776
										response to cytokine	ALOX15	0.568533										Abnormality of the cheek	Q642B0	0.335776
										animal organ morphogenesis	TGM2,M0R544,G3V960	0.573101										Hydronephrosis	Q642B0	0.335776
										developmental growth	TRPV2,G3V960	0.573136										Proteinuria	F1MAR6	0.336558
										cellular response to peptide	G3V9W5	0.574199										Bowing of the legs	UFSP2	0.337032
										positive regulation of cell migration	A0A0G2JVZ6	0.57554										Abnormal renal pelvis morphology	Q642B0	0.339133
										negative regulation of nitrogen compound metabolic process	FLOT2	0.577505										Abnormal chorioretinal morphology	VCAN	0.343211
										cell communication	D4ADU2,ABAT,ALOX15,D4A0Z1,A0A0G2K290,A0A0G2JZT0,A0A0G2JVZ6,Q642B0,UFSP2,FAS,A0A0H2UHF5,GCLC,TGM2,A0A0G2JVU1,A0A0G2JWJ0	0.578082										Abnormal renal cortex morphology	FAS	0.343646
										negative regulation of multicellular organismal process	ABAT	0.578082										Cerebral cortical atrophy	A0A0G2K478	0.344792
										system process	D4ADU2,ABAT,A0A0G2JZT0,F1LX07,A0A0H2UHF5	0.582466										Inflammatory abnormality of the eye	FAS	0.344792
										regulation of cellular biosynthetic process	FLOT2,D4ADU2	0.582466										Abnormality of lower limb joint	Q642B0,UFSP2	0.346952
										regulation of gene expression	FLOT2,PHGDH,F8WFH8,Q3B8P4	0.583708										Abnormality of the lymph nodes	FAS	0.347046
										positive regulation of nitrogen compound metabolic process	CLYBL,ABAT,A0A0G2JZT0,F1LX07,GCLC,A0A0G2JWJ0	0.584701										Intrauterine growth retardation	PHGDH	0.347158
										innate immune response	A0A0G2K290	0.585612										Kyphoscoliosis	A0A0G2JWJ0	0.347763
										proteasomal protein catabolic process	GCLC	0.585732										Duplication of phalanx of hand	Q642B0	0.351595
										positive regulation of cell motility	A0A0G2JVZ6	0.58615										Duplication of hand bones	Q642B0	0.352449
										muscle cell differentiation	CSRP1	0.586563										Duplication of bones involving the upper extremities	Q642B0	0.352449
										myeloid cell differentiation	A0A0G2JVU1	0.588001										Epicanthus	Q642B0,A0A0G2JWJ0	0.353322
										regulation of locomotion	A0A0G2JVZ6,A0A140TAA1	0.588071										Abnormal urine protein level	F1MAR6	0.353497
										regulation of biosynthetic process	FLOT2,D4ADU2	0.589616										Abnormality of mouth shape	Q642B0	0.354363
										translation	F8WFH8	0.589616										Joint stiffness	A0A0G2JWJ0	0.356184
										positive regulation of cellular component movement	A0A0G2JVZ6	0.590895										Subcutaneous hemorrhage	FAS	0.357439
										cytoskeleton organization	ALOX15,A0A0G2JWJ0,CSRP1	0.591488										Hip dislocation	Q642B0	0.357533
										embryo development	PHGDH,A0A0G2JVZ6	0.591488										Protruding ear	A0A0G2JWJ0	0.358797
										positive regulation of locomotion	A0A0G2JVZ6	0.593703										Aplasia/Hypoplasia of the phalanges of the hand	Q642B0	0.360895
										regulation of protein modification process	F8WFH8,GCLC,A0A0G2JWJ0,PPP1R1B	0.593703										Malabsorption	FAS	0.362046
										regulation of protein metabolic process	FLOT2	0.595156										Polydactyly	Q642B0	0.36297
										negative regulation of cell communication	A0A0G2JVZ6,GCLC,G3V9W5	0.599009										Abnormality of the metaphysis	UFSP2	0.363763
										regulation of cellular component movement	A0A0G2JVZ6,A0A140TAA1	0.599537										Abnormality of cardiovascular system electrophysiology	Q642B0,M0R544	0.365755
										negative regulation of signaling	A0A0G2JVZ6,GCLC,G3V9W5	0.599537										Low-set, posteriorly rotated ears	Q642B0	0.366058
										mononuclear cell differentiation	A0A0G2JVU1	0.599537										Paralysis	M0R544	0.366458
										organelle assembly	CSRP1,G3V9W5	0.6007										Abnormal nephron morphology	FAS	0.368837
										response to peptide hormone	G3V9W5	0.602186										Abnormality of long bone morphology	Q642B0,UFSP2	0.370345
										cellular macromolecule catabolic process	Q3B8P4,GCLC	0.602841										Abnormal granulocyte count	FAS	0.373742
										chemotaxis	A0A0G2JVZ6	0.603757										Midface retrusion	Q642B0	0.3785
										taxis	A0A0G2JVZ6	0.605844										Renal cyst	Q642B0	0.380704
										positive regulation of cellular metabolic process	CLYBL,ABAT,A0A0G2JZT0,F1LX07,GCLC,A0A0G2JWJ0,G3V9W5	0.607646										Increased blood pressure	A0A0G2K478	0.387317
										response to bacterium	A0A0G2K290	0.610949										Pectus excavatum	Q642B0	0.387486
										organelle fission	Q5XIG9	0.610949										X-linked inheritance	Q642B0	0.388449
										biological process involved in interspecies interaction between organisms	A0A0G2K290,A0A0G2JVZ6,A0A0G2JVU1	0.611401										Abnormal choroid morphology	VCAN	0.393491
										cellular response to organic cyclic compound	UFSP2	0.617515										Abnormality of epiphysis morphology	UFSP2	0.394598
										muscle tissue development	CSRP1	0.62283										Gonosomal inheritance	Q642B0	0.394879
										positive regulation of cell differentiation	TRPV2	0.625201										Bowing of the long bones	UFSP2	0.394898
										positive regulation of apoptotic process	TGM2	0.62652										Hypermetropia	A0A0G2JWJ0	0.394898
										ribonucleoprotein complex biogenesis	D3ZGI8	0.627373										Abnormality of the calf	UFSP2	0.394898
										gland development	TGM2	0.631925										Abnormality of femur morphology	UFSP2	0.395915
										immune effector process	A0A0G2K290	0.631925										Respiratory distress	M0R544	0.397697
										regulation of protein phosphorylation	F8WFH8	0.632761										Abnormal stomach morphology	FAS	0.399055
										regulation of molecular function	FLOT2	0.632761										Abnormal large intestine morphology	FAS	0.400079
										cellular response to lipid	UFSP2	0.632761										Lower extremity joint dislocation	Q642B0	0.401155
										process utilizing autophagic mechanism	G3V9W5	0.633113										Abnormal thorax morphology	C9E895	0.402631
										autophagy	G3V9W5	0.633113										Abnormal vascular physiology	FAS	0.40438
										cellular response to oxygen-containing compound	Q3B8P4	0.633113										Abnormality of the ribs	Q642B0	0.405054
										positive regulation of programmed cell death	TGM2	0.636405										Aplasia/Hypoplasia involving bones of the feet	Q642B0	0.40596
										cell division	A0A0G2K0Q8	0.644213										Hematological neoplasm	FAS	0.407386
										macromolecule catabolic process	Q3B8P4,GCLC,M0R544	0.648098										Autism	G3V960	0.409532
										negative regulation of cellular metabolic process	F8WFH8,A0A0G2JVZ6,F1LX07,GCLC,G3V9W5,PPP1R1B	0.648361										Specific learning disability	GCLC	0.411222
										multicellular organismal reproductive process	PPP1R1B,G3V960	0.648361										Abnormal uvea morphology	FAS,VCAN	0.411262
										proteolysis	ASRGL1,UFSP2,GCLC	0.656536										Self-injurious behavior	G3V960	0.412516
										enzyme linked receptor protein signaling pathway	A0A0G2JVU1,G3V9W5	0.656879										Unusual infection	A0A0G2K6E2,FAS,M0R544	0.417688
										multicellular organism reproduction	PPP1R1B,G3V960	0.659099										Misalignment of teeth	Q642B0	0.421201
										cell cycle	PHGDH	0.661389										Long face	A0A0G2JWJ0	0.421636
										growth	TRPV2	0.661869										Abnormal hair quantity	PHGDH,FAS	0.422053
										anatomical structure homeostasis	M0R544	0.666191										Abnormal diaphysis morphology	UFSP2	0.423155
										cell cycle phase transition	A0A0G2K0Q8	0.666763										Abnormal tracheobronchial morphology	A0A0H2UHF5	0.425532
										response to peptide	G3V9W5	0.667309										Abnormality of the ureter	Q642B0	0.425532
										positive regulation of phosphorylation	A0A0G2JZT0	0.667309										Short finger	Q642B0	0.429603
										skeletal system development	A0A0G2JVU1	0.667309										Clinodactyly of the 5th finger	Q642B0	0.430437
										negative regulation of cell differentiation	A0A0G2JVZ6	0.668031										Deviation of the 5th finger	Q642B0	0.431268
										positive regulation of cell death	TGM2	0.669284										Micropenis	A0A0G2JWJ0	0.432304
										negative regulation of hydrolase activity	PPP1R1B	0.670386										Abnormality of the chin	Q642B0	0.432921
										embryonic morphogenesis	A0A0G2JVZ6	0.670386										Abnormal oral mucosa morphology	FAS	0.435606
										peptidyl-amino acid modification	A0A0G2K8N3,TGM2	0.670911										Vascular dilatation	M0R544	0.436241
										negative regulation of cell cycle	A0A0G2K0Q8	0.671555										Abnormal form of the vertebral bodies	UFSP2	0.448209
										signal transduction	ABAT,ALOX15,D4A0Z1,A0A0G2K290,A0A0G2JZT0,A0A0G2JVZ6,Q642B0,UFSP2,FAS,GCLC,TGM2,A0A0G2JVU1,A0A0G2JWJ0,GRM2,G3V9W5	0.674393										Large face	A0A0G2JWJ0	0.448833
										morphogenesis of an epithelium	TGM2	0.677199										Abnormality of the dentition	AHCY,Q642B0	0.449509
										ubiquitin-dependent protein catabolic process	GCLC	0.677821										Cranial nerve paralysis	FAS	0.449509
										leukocyte differentiation	A0A0G2JVU1	0.682053										Abnormal cranial nerve physiology	FAS	0.450118
										modification-dependent protein catabolic process	GCLC	0.685246										Congestive heart failure	M0R544	0.454963
										defense response to other organism	A0A0G2K290	0.689716										Abnormal female reproductive system physiology	FAS	0.45521
										gene expression	FLOT2,PHGDH,F8WFH8,Q3B8P4,D4A0Z1	0.691701										Visual loss	VCAN	0.456225
										modification-dependent macromolecule catabolic process	GCLC	0.692057										Abnormal respiratory system physiology	AHCY,FAS,A0A0H2UHF5	0.460309
										regulation of transcription, DNA-templated	FLOT2	0.694062										Finger clinodactyly	Q642B0	0.460971
										regulation of RNA biosynthetic process	FLOT2	0.694062										Sparse hair	FAS	0.460971
										regulation of nucleic acid-templated transcription	FLOT2	0.694062										Abnormality of calvarial morphology	PHGDH	0.462205
										reproduction	ABAT	0.698727										Aplasia/Hypoplasia of fingers	Q642B0	0.463192
										reproductive process	ABAT	0.698727										Abnormal rib cage morphology	Q642B0	0.463192
										regulation of primary metabolic process	FLOT2,D4ADU2,ABAT,F8WFH8	0.698727										Abnormality of skeletal maturation	Q642B0	0.46795
										transcription, DNA-templated	FLOT2	0.708538										Recurrent infections	A0A0G2K6E2	0.469631
										nucleic acid-templated transcription	FLOT2	0.708538										Aplasia/hypoplasia involving bones of the lower limbs	Q642B0	0.473368
										RNA biosynthetic process	FLOT2	0.70956										Abnormality of the knee	UFSP2	0.478217
										regulation of RNA metabolic process	FLOT2	0.720964										Abnormal size of the palpebral fissures	A0A0G2JWJ0	0.484315
										microtubule cytoskeleton organization	A0A0G2JWJ0	0.721993										Abnormality of the palm	Q642B0	0.48812
										regulation of intracellular signal transduction	ALOX15	0.727664										Attention deficit hyperactivity disorder	A0A0G2JWJ0	0.494817
										tissue morphogenesis	TGM2	0.729617										Abnormality of the scalp hair	FAS	0.496988
										spermatogenesis	G3V960	0.729617										Posteriorly rotated ears	Q642B0	0.506095
										positive regulation of hydrolase activity	A0A0G2JWJ0	0.729617										Abnormal sternum morphology	Q642B0	0.50672
										regulation of cellular macromolecule biosynthetic process	FLOT2	0.73463										Abnormal scalp morphology	FAS	0.507208
										positive regulation of nucleobase-containing compound metabolic process	A0A0G2JZT0,F1LX07,A0A0G2JWJ0	0.735969										Abnormality of the calvaria	PHGDH	0.507632
										regulation of proteolysis	GCLC	0.736246										Abnormality of extrapyramidal motor function	G3V960	0.518699
										regulation of macromolecule biosynthetic process	FLOT2	0.736428										Abnormal 5th finger morphology	Q642B0	0.520052
										male gamete generation	G3V960	0.740991										Abnormal upper limb bone morphology	Q642B0	0.525968
										regulation of nucleobase-containing compound metabolic process	FLOT2	0.740991										Abnormality of the forehead	PHGDH,Q642B0	0.527502
										RNA metabolic process	FLOT2,F8WFH8,Q3B8P4	0.740991										Abnormality of the nail	Q642B0	0.542684
										proteolysis involved in cellular protein catabolic process	GCLC	0.743058										Abnormality of finger	PHGDH	0.555739
										protein localization to organelle	Q642B0	0.747818										Functional abnormality of the bladder	A0A0H2UHF5	0.555991
										transmembrane receptor protein tyrosine kinase signaling pathway	G3V9W5	0.751										Delayed gross motor development	M0R544	0.568104
										regulation of cell migration	A0A0G2JVZ6	0.75136										Limitation of joint mobility	A0A0G2JWJ0	0.585675
										response to other organism	A0A0G2K290,A0A0G2JVU1	0.759754										Abnormality of the bladder	A0A0H2UHF5	0.585675
										response to external biotic stimulus	A0A0G2K290,A0A0G2JVU1	0.76106										Aplasia/hypoplasia involving bones of the hand	Q642B0	0.58751
										cellular protein catabolic process	GCLC	0.764613										Abnormality of facial musculature	M0R544	0.598914
										regulation of cell cycle process	A0A0G2K0Q8	0.766726										Aplasia/hypoplasia involving bones of the upper limbs	Q642B0	0.610575
										negative regulation of developmental process	A0A0G2JVZ6	0.769651										Abnormality of the midface	Q642B0	0.611657
										regulation of macromolecule metabolic process	FLOT2,PHGDH,F8WFH8,Q3B8P4	0.769651										Vascular skin abnormality	FAS	0.629689
										response to biotic stimulus	A0A0G2K290,A0A0G2JVU1	0.770786										Dyspnea	M0R544	0.651769
										positive regulation of cellular protein metabolic process	GCLC,A0A0G2JWJ0	0.775685										Aplasia/hypoplasia involving bones of the extremities	Q642B0	0.6732
										response to lipid	UFSP2	0.775685										Abnormal finger phalanx morphology	Q642B0	0.693299
										regulation of hydrolase activity	A0A0G2JWJ0,PPP1R1B	0.781053										High palate	Q642B0	0.697955
										heart development	M0R544	0.790651										Abnormality of facial soft tissue	M0R544	0.705146
										nucleic acid metabolic process	FLOT2,F8WFH8,Q3B8P4	0.800735										Abnormal systemic arterial morphology	M0R544	0.735212
										intracellular signal transduction	ALOX15,A0A0G2JVZ6,TGM2	0.801973										Recurrent respiratory infections	M0R544	0.747718
										positive regulation of protein metabolic process	GCLC,A0A0G2JWJ0	0.802342										Respiratory tract infection	M0R544	0.805455
										regulation of catalytic activity	F8WFH8,A0A0G2JWJ0,G3V9W5,PPP1R1B	0.803263
										mitotic cell cycle	A0A0G2JWJ0	0.809559
										positive regulation of macromolecule metabolic process	F8WFH8,A0A0G2JZT0,GCLC,A0A0G2JVU1,A0A0G2JWJ0	0.814995
										protein catabolic process	GCLC	0.822396
										cellular macromolecule biosynthetic process	FLOT2	0.829331
										hemopoiesis	A0A0G2JVU1	0.830976
										macromolecule biosynthetic process	FLOT2	0.830976
										gamete generation	G3V960	0.835762
										hematopoietic or lymphoid organ development	A0A0G2JVU1	0.848638
										regulation of cellular protein metabolic process	F8WFH8,GCLC,A0A0G2JWJ0,PPP1R1B	0.848638
										immune system development	A0A0G2JVU1	0.864906
										positive regulation of protein modification process	A0A0G2JWJ0	0.876791
										intracellular protein transport	VPS26A	0.887233
										positive regulation of cellular biosynthetic process	F1LX07,A0A0G2JWJ0	0.900699
										positive regulation of biosynthetic process	F1LX07,A0A0G2JWJ0	0.905467
										regulation of cell cycle	A0A0G2K0Q8	0.905467
										positive regulation of catalytic activity	A0A0G2JWJ0	0.910349
										positive regulation of transcription by RNA polymerase II	A0A0G2JWJ0	0.920094
										developmental process involved in reproduction	G3V960	0.920094
										sensory perception	A0A0H2UHF5	0.956144
										positive regulation of RNA biosynthetic process	A0A0G2JWJ0	0.962653
										positive regulation of transcription, DNA-templated	A0A0G2JWJ0	0.962653
										positive regulation of nucleic acid-templated transcription	A0A0G2JWJ0	0.962653
										positive regulation of RNA metabolic process	A0A0G2JWJ0	0.969327
										positive regulation of macromolecule biosynthetic process	A0A0G2JWJ0	0.976114
										G protein-coupled receptor signaling pathway	TGM2,GRM2	0.98562
										regulation of transcription by RNA polymerase II	A0A0G2JWJ0	0.991613
										transcription by RNA polymerase II	A0A0G2JWJ0	0.992611

## Sheet: Table S2_DEproteinsTHA+Pathways
Accession ID	Protein	Gene	logFC	adj.P.Val		Gene Ontology: Molecular Function				Gene Ontology: Biological Processes				Gene Ontology: Cellular Component				KEGG				Human Phenotype
ALDH2	aldehyde dehydrogenase 2 family member [Source:RGD Symbol;Acc:69219]	Aldh2	5.39303	7.34e-13		Term Name	Proteins	Adjusted p-value		Term Name	Proteins	Adjusted p-value		Term Name	Proteins	Adjusted p-value		Term Name	Proteins	Adjusted p-value		Term Name	Proteins	Adjusted p-value
G3V6T7	protein disulfide isomerase family A, member 4 [Source:RGD Symbol;Acc:619835]	Pdia4	4.98461	5.74e-12		catalytic activity	ALDH2,G3V6T7,CAMKV,NIT2,A0A0G2JXT3,Q6AZ33,M0R544,D3Z8I7,G3V784,G3V983,D3Z955,D3ZT90,G3V7V6,D3ZQD3,A9UMW1,A0A1K0FUA6,A0A0G2K3E7,HSD17B8,PTGR2,A0A0G2K478,A0A140TAC7,Q3B8P4,CRYZ,C9E895,CPNE1,A0A0G2K8N3,GCLC,F8WFH8,M0R5J4,D4AA35,PHGDH,D3ZWB7,D3ZLK9,GGACT,HSD11B1,A0A0G2K5P7,DPYSL5,ACOT2,F1M7Q5,F1LRJ9,GSTM5,ALDH1A1,D3ZVS2,CLYBL,TUBB2B,D4AE02,A0A0G2K6D5,ASS1,GPD1,SORD,A0A0G2JVG3,B6DYQ9,A0A0G2JSI1,PNP,HA…	4.18e-19		small molecule metabolic process	NIT2,G3V784,D3Z955,D3ZT90,G3V7V6,HSD17B8,PTGR2,A0A0G2K478,D4ADU2,A0A140TAC7,A0A0G2JZT0,C9E895,GCLC,F8WFH8,M0R5J4,PHGDH,D3ZLK9,A0A0G2K5P7,ACOT2,F1M7Q5,F1LX07,ALDH1A1,CLYBL,ASS1,GPD1,SORD,A0A0G2JVG3,PNP,APOA1,HADH,IDH1,Q5RJK6,Q5RK25	1.68e-15		cytoplasm	G3V6T7,A0A0G2JSW3,NIT2,A0A0G2JXT3,Q6AZ33,M0R544,D3Z8I7,A0JN25,G3V784,FLOT2,D3ZT90,G3V7V6,A0A1K0FUA6,HSD17B8,A0A0G2K478,F1MA36,D4ADU2,Q3B8P4,CRYZ,C9E895,CPNE1,A0A0G2K8N3,GCLC,F8WFH8,M0R5J4,ANXA3,D3ZWB7,D3ZLK9,GGACT,F2Z3T7,A0A0G2K5P7,DPYSL5,HIP1R,F1LX07,M0R7R2,A0A0G2JSW1,EHD3,D3ZVS2,CLYBL,D4AE02,A0A0G2K6D5,B2GVB1,F1LTW9,ASS1,GPD1,SORD,A0A0G2JVG3,GFAP,SNF8,ARRB2,B6DYQ9,FTL1,A0A140TAJ2,Q5XI77,CLCN3,P…	1.38e-15		Metabolic pathways	ALDH2,NIT2,A0A0G2JXT3,Q6AZ33,M0R544,D3Z8I7,G3V784,G3V983,D3Z955,D3ZT90,D3ZQD3,A9UMW1,A0A0G2K3E7,HSD17B8,A0A0G2K478,A0A140TAC7,C9E895,GCLC,PHGDH,HSD11B1,A0A0G2K5P7,ACOT2,F1M7Q5,F1LRJ9,ALDH1A1,D3ZVS2,ASS1,SORD,A0A0G2JVG3,B6DYQ9,A0A0G2JSI1,PNP,HADH,IDH1,ASPA,Q5RJK6,Q5RK25	8.34e-20		Abnormal central motor function	M0R544,A0JN25,D3ZT90,A0A0G2K478,F1MA36,Q3B8P4,C9E895,GCLC,PHGDH,D3ZLK9,F1LX07,F1LNG8,D3ZVS2,TUBB2B,ASS1,GFAP,Q5XI77,PNP,APOA1,A0A0G2K1L5,G3V6L4,IDH1,B2GUZ6,ASPA	7.51638e-06
Q63011	Zero beta-globin	None	-3.48854	3.25e-10		molecular_function	ALDH2,G3V6T7,CAMKV,A0A0G2JSW3,NIT2,A0A0G2JXT3,Q6AZ33,M0R544,D3Z8I7,A0JN25,G3V784,G3V983,D3Z955,FLOT2,D3ZT90,G3V7V6,D3ZQD3,A9UMW1,A0A1K0FUA6,A0A0G2K3E7,HSD17B8,PTGR2,A0A0G2K478,F1MA36,D4ADU2,A0A140TAC7,Q3B8P4,A0A0G2JZT0,CRYZ,C9E895,CPNE1,A0A0G2K8N3,GCLC,F8WFH8,M0R5J4,D3ZDX5,ANXA3,A0A0G2K290,D4AA35,G3V8L6,PHGDH,M0RBX6,TRPV2,D3ZWB7,D3ZLK9,GGACT,HSD11B1,A0A0G2K5P7,DPYSL5,HIP1R,ACOT2,A0A0G2K872,F1M7Q5…	3.51e-16		organic acid metabolic process	NIT2,G3V784,D3ZT90,HSD17B8,PTGR2,D4ADU2,A0A140TAC7,A0A0G2JZT0,C9E895,GCLC,F8WFH8,M0R5J4,PHGDH,A0A0G2K5P7,ACOT2,F1LX07,ALDH1A1,ASS1,GPD1,A0A0G2JVG3,PNP,APOA1,HADH,IDH1	2e-14		intracellular anatomical structure	G3V6T7,A0A0G2JSW3,NIT2,A0A0G2JXT3,Q6AZ33,M0R544,D3Z8I7,A0JN25,G3V784,FLOT2,D3ZT90,G3V7V6,A0A1K0FUA6,HSD17B8,A0A0G2K478,F1MA36,D4ADU2,Q3B8P4,CRYZ,C9E895,CPNE1,A0A0G2K8N3,GCLC,F8WFH8,M0R5J4,A0A140TAA1,ANXA3,M0RBX6,D3ZWB7,D3ZLK9,GGACT,F2Z3T7,A0A0G2K5P7,DPYSL5,HIP1R,F1LX07,M0R7R2,A0A0G2JSW1,EHD3,D3ZVS2,CLYBL,TUBB2B,D4AE02,A0A0G2K6D5,B2GVB1,F1LTW9,ASS1,GPD1,SORD,A0A0G2JVG3,GFAP,SNF8,ARRB2,B6DYQ9,FTL1,…	1.33e-11		KEGG root term	ALDH2,G3V6T7,A0A0G2JSW3,NIT2,A0A0G2JXT3,Q6AZ33,M0R544,D3Z8I7,A0JN25,G3V784,G3V983,D3Z955,FLOT2,D3ZT90,G3V7V6,D3ZQD3,A9UMW1,A0A1K0FUA6,A0A0G2K3E7,HSD17B8,A0A0G2K478,F1MA36,D4ADU2,A0A140TAC7,Q3B8P4,A0A0G2JZT0,C9E895,GCLC,F8WFH8,D3ZDX5,PHGDH,TRPV2,HSD11B1,A0A0G2K5P7,DPYSL5,ACOT2,A0A0G2K872,F1M7Q5,F1LNG8,F1LRJ9,ALDH1A1,EHD3,A0A0H2UHS8,D3ZVS2,TUBB2B,ASS1,GPD1,SORD,A0A0G2JVG3,GFAP,SNF8,ARRB2,B6DYQ9,FTL…	2.24e-15		Clinical modifier	A0JN25,A0A0G2K478,F1MA36,Q3B8P4,C9E895,F8WFH8,PHGDH,D3ZLK9,F1LX07,F1LNG8,D3ZVS2,TUBB2B,ASS1,GPD1,GFAP,Q5XI77,PNP,A0A096P6L8,A0A0G2K1L5,TUBB2A,G3V6L4	6.09597e-05
CAMKV	CaM kinase-like vesicle-associated [Source:RGD Symbol;Acc:621488]	Camkv	-5.57271	3.67e-09		ion binding	CAMKV,A0A0G2JSW3,Q6AZ33,D3Z955,D3ZT90,D3ZQD3,A0A1K0FUA6,HSD17B8,A0A0G2K478,A0A140TAC7,A0A0G2JZT0,CRYZ,C9E895,CPNE1,A0A0G2K8N3,F8WFH8,M0R5J4,ANXA3,D3ZLK9,A0A0G2K5P7,HIP1R,F1M7Q5,F1LX07,EHD3,CLYBL,TUBB2B,A0A0G2K6D5,B2GVB1,ASS1,SORD,A0A0G2JVG3,A0A0G2K3G0,FTL1,Q5XI77,CLCN3,PNP,F1LRC2,APOA1,HADH,NUBP1,TUBB2A,A0A0G2K0U3,D4A3S6,G3V6L4,IDH1,B2GUZ6,F1M953,A0A0G2KAB2,ASPA,Q5RJK6	3.48e-13		carboxylic acid metabolic process	NIT2,G3V784,D3ZT90,HSD17B8,PTGR2,D4ADU2,A0A140TAC7,A0A0G2JZT0,C9E895,GCLC,F8WFH8,M0R5J4,PHGDH,A0A0G2K5P7,ACOT2,F1LX07,ALDH1A1,ASS1,GPD1,A0A0G2JVG3,APOA1,HADH,IDH1	5.1e-14		cellular_component	G3V6T7,CAMKV,A0A0G2JSW3,NIT2,A0A0G2JXT3,Q6AZ33,M0R544,D3Z8I7,A0JN25,G3V784,FLOT2,D3ZT90,G3V7V6,A0A1K0FUA6,A0A0G2K3E7,HSD17B8,A0A0G2K478,F1MA36,D4ADU2,A0A140TAC7,Q3B8P4,A0A0G2JZT0,CRYZ,C9E895,CPNE1,A0A0G2K8N3,GCLC,F8WFH8,M0R5J4,D3ZDX5,A0A140TAA1,ANXA3,A0A0G2K290,G3V8L6,M0RBX6,TRPV2,D3ZWB7,D3ZLK9,GGACT,F2Z3T7,A0A0G2K5P7,DPYSL5,HIP1R,A0A0G2K872,F1LX07,F1LNG8,M0R7R2,A0A0G2JSW1,EHD3,A0A0H2UHS8,D3ZVS2,…	5.02e-09		Glutathione metabolism	D3Z8I7,G3V983,A9UMW1,A0A0G2K3E7,GCLC,B6DYQ9,IDH1	6.28e-08		Abnormal nervous system morphology	M0R544,A0JN25,D3ZT90,A0A0G2K478,F1MA36,Q3B8P4,C9E895,GCLC,F8WFH8,PHGDH,D3ZLK9,F1LX07,F1LNG8,D3ZVS2,TUBB2B,ASS1,SORD,GFAP,Q5XI77,PNP,A0A096P6L8,HADH,A0A0G2K1L5,TUBB2A,G3V6L4,IDH1,F1M953,ASPA	6.09597e-05
A0A0G2JSW3	hemoglobin subunit beta [Source:RGD Symbol;Acc:2783]	Hbb	8.40519	3.75e-09		oxidoreductase activity	ALDH2,Q6AZ33,D3ZT90,G3V7V6,D3ZQD3,A0A1K0FUA6,HSD17B8,PTGR2,A0A140TAC7,CRYZ,A0A0G2K8N3,PHGDH,HSD11B1,F1LRJ9,ALDH1A1,D3ZVS2,GPD1,SORD,A0A0G2JSI1,HADH,IDH1,B2GUZ6	1.17e-12		oxoacid metabolic process	NIT2,G3V784,D3ZT90,HSD17B8,PTGR2,D4ADU2,A0A140TAC7,A0A0G2JZT0,C9E895,GCLC,F8WFH8,M0R5J4,PHGDH,A0A0G2K5P7,ACOT2,F1LX07,ALDH1A1,ASS1,GPD1,A0A0G2JVG3,APOA1,HADH,IDH1	5.1e-14		cellular anatomical entity	G3V6T7,CAMKV,A0A0G2JSW3,NIT2,A0A0G2JXT3,Q6AZ33,M0R544,D3Z8I7,A0JN25,G3V784,FLOT2,D3ZT90,G3V7V6,A0A1K0FUA6,A0A0G2K3E7,HSD17B8,A0A0G2K478,F1MA36,D4ADU2,A0A140TAC7,Q3B8P4,A0A0G2JZT0,CRYZ,C9E895,CPNE1,A0A0G2K8N3,GCLC,F8WFH8,M0R5J4,D3ZDX5,A0A140TAA1,ANXA3,A0A0G2K290,G3V8L6,M0RBX6,TRPV2,D3ZWB7,D3ZLK9,GGACT,F2Z3T7,A0A0G2K5P7,DPYSL5,HIP1R,A0A0G2K872,F1LX07,F1LNG8,M0R7R2,A0A0G2JSW1,EHD3,A0A0H2UHS8,D3ZVS2,…	5.02e-09		Metabolism of xenobiotics by cytochrome P450	D3Z8I7,G3V983,A9UMW1,HSD11B1,B6DYQ9	9.7828e-06		Mode of inheritance	ALDH2,Q6AZ33,M0R544,A0JN25,D3ZT90,A0A0G2K478,F1MA36,Q3B8P4,C9E895,A0A0G2K8N3,GCLC,F8WFH8,PHGDH,D3ZLK9,F1LX07,F1LNG8,F1LRJ9,D3ZVS2,TUBB2B,ASS1,GPD1,SORD,GFAP,A0A0G2K3G0,Q5XI77,PNP,A0A096P6L8,APOA1,HADH,A0A0G2K1L5,TUBB2A,G3V6L4,IDH1,B2GUZ6,F1M953,ASPA	6.62669e-05
NIT2	nitrilase family, member 2 [Source:RGD Symbol;Acc:1310494]	Nit2	-1.43795	6.72e-09		binding	CAMKV,A0A0G2JSW3,A0A0G2JXT3,Q6AZ33,M0R544,D3Z8I7,A0JN25,G3V983,D3Z955,FLOT2,D3ZT90,D3ZQD3,A9UMW1,A0A1K0FUA6,HSD17B8,A0A0G2K478,F1MA36,A0A140TAC7,Q3B8P4,A0A0G2JZT0,CRYZ,C9E895,CPNE1,A0A0G2K8N3,F8WFH8,M0R5J4,D3ZDX5,ANXA3,A0A0G2K290,G3V8L6,PHGDH,M0RBX6,TRPV2,D3ZLK9,A0A0G2K5P7,DPYSL5,HIP1R,A0A0G2K872,F1M7Q5,F1LX07,F1LRJ9,GSTM5,G3V651,EHD3,CLYBL,TUBB2B,D4AE02,A0A0G2K6D5,B2GVB1,ASS1,GPD1,SORD,A0A0G2JVG…	9.09e-11		obsolete oxidation-reduction process	ALDH2,Q6AZ33,D3ZT90,G3V7V6,D3ZQD3,HSD17B8,PTGR2,A0A140TAC7,CRYZ,A0A0G2K8N3,PHGDH,HSD11B1,F1LRJ9,ALDH1A1,D3ZVS2,GPD1,SORD,A0A0G2JSI1,HADH,IDH1,B2GUZ6	1.03e-11		cytosol	A0A0G2JSW3,NIT2,A0A0G2JXT3,Q6AZ33,A0JN25,A0A1K0FUA6,A0A0G2K478,Q3B8P4,CRYZ,CPNE1,A0A0G2K8N3,GCLC,F8WFH8,M0R5J4,GGACT,A0A0G2K5P7,HIP1R,EHD3,B2GVB1,F1LTW9,ASS1,A0A0G2JVG3,SNF8,ARRB2,A0A140TAJ2,Q5XI77,PNP,F1LRC2,NUBP1,B1H248,IDH1,DPP3,ASPA,HDGFL3,Q5RK25	1.5e-08		Chemical carcinogenesis	D3Z8I7,G3V983,A9UMW1,HSD11B1,B6DYQ9	3.63861e-05		Phenotypic abnormality	ALDH2,Q6AZ33,M0R544,A0JN25,D3ZT90,A0A0G2K478,F1MA36,Q3B8P4,C9E895,A0A0G2K8N3,GCLC,F8WFH8,PHGDH,D3ZLK9,F1M7Q5,F1LX07,F1LNG8,F1LRJ9,D3ZVS2,TUBB2B,ASS1,GPD1,SORD,GFAP,A0A0G2K3G0,Q5XI77,PNP,A0A096P6L8,APOA1,HADH,A0A0G2K1L5,TUBB2A,G3V6L4,IDH1,B2GUZ6,F1M953,ASPA	7.15957e-05
A0A0G2JXT3	farnesyl diphosphate synthase [Source:RGD Symbol;Acc:68953]	Fdps	-4.41102	2.54e-08		small molecule binding	CAMKV,A0A0G2JSW3,D3ZT90,D3ZQD3,A0A1K0FUA6,HSD17B8,A0A0G2K478,A0A140TAC7,A0A0G2JZT0,CRYZ,C9E895,A0A0G2K8N3,F8WFH8,PHGDH,D3ZLK9,A0A0G2K5P7,EHD3,TUBB2B,ASS1,GPD1,SORD,CLCN3,PNP,APOA1,HADH,NUBP1,TUBB2A,G3V6L4,IDH1,F1M953,A0A0G2KAB2	4.1e-10		biological_process	G3V6T7,CAMKV,A0A0G2JSW3,NIT2,A0A0G2JXT3,Q6AZ33,M0R544,D3Z8I7,A0JN25,G3V784,D3Z955,FLOT2,D3ZT90,G3V7V6,D3ZQD3,A9UMW1,A0A1K0FUA6,HSD17B8,PTGR2,A0A0G2K478,F1MA36,D4ADU2,A0A140TAC7,Q3B8P4,A0A0G2JZT0,CRYZ,C9E895,CPNE1,A0A0G2K8N3,GCLC,F8WFH8,M0R5J4,D3ZDX5,A0A140TAA1,ANXA3,A0A0G2K290,G3V8L6,PHGDH,TRPV2,D3ZWB7,D3ZLK9,GGACT,A0A0G2K5P7,DPYSL5,HIP1R,ACOT2,A0A0G2K872,F1M7Q5,F1LX07,M0R7R2,A0A0G2JSW1,ALDH1A1,E…	2.94e-11		endocytic vesicle	FLOT2,ANXA3,EHD3,ARRB2,Q5XI77,CLCN3,APOA1	9.83958e-06		Drug metabolism - cytochrome P450	D3Z8I7,G3V983,A9UMW1	8.29461e-05		HP root	ALDH2,Q6AZ33,M0R544,A0JN25,D3ZT90,A0A0G2K478,F1MA36,Q3B8P4,C9E895,A0A0G2K8N3,GCLC,F8WFH8,PHGDH,D3ZLK9,F1M7Q5,F1LX07,F1LNG8,F1LRJ9,D3ZVS2,TUBB2B,ASS1,GPD1,SORD,GFAP,A0A0G2K3G0,Q5XI77,PNP,A0A096P6L8,APOA1,HADH,A0A0G2K1L5,TUBB2A,G3V6L4,IDH1,B2GUZ6,F1M953,ASPA	7.15957e-05
KAD1	Adenylate kinase isoenzyme 1	Ak1	1.4969	4.63e-08		anion binding	CAMKV,D3ZT90,D3ZQD3,HSD17B8,A0A0G2K478,A0A140TAC7,A0A0G2JZT0,CRYZ,C9E895,A0A0G2K8N3,F8WFH8,D3ZLK9,A0A0G2K5P7,HIP1R,EHD3,TUBB2B,ASS1,CLCN3,PNP,HADH,NUBP1,TUBB2A,D4A3S6,G3V6L4,F1M953,A0A0G2KAB2	3.26e-07		metabolic process	G3V6T7,CAMKV,NIT2,A0A0G2JXT3,Q6AZ33,M0R544,D3Z8I7,A0JN25,G3V784,D3Z955,FLOT2,D3ZT90,G3V7V6,D3ZQD3,A9UMW1,A0A1K0FUA6,HSD17B8,PTGR2,A0A0G2K478,D4ADU2,A0A140TAC7,Q3B8P4,A0A0G2JZT0,CRYZ,C9E895,CPNE1,A0A0G2K8N3,GCLC,F8WFH8,M0R5J4,ANXA3,PHGDH,TRPV2,D3ZWB7,D3ZLK9,GGACT,A0A0G2K5P7,HIP1R,ACOT2,F1M7Q5,F1LX07,M0R7R2,A0A0G2JSW1,ALDH1A1,EHD3,D3ZVS2,CLYBL,D4AE02,A0A0G2K6D5,F1LTW9,ASS1,GPD1,SORD,A0A0G2JVG3,GFAP…	5.92e-11		plasma membrane bounded cell projection	A0JN25,FLOT2,D4ADU2,C9E895,A0A140TAA1,ANXA3,G3V8L6,TRPV2,HIP1R,EHD3,B2GVB1,ASS1,SORD,GFAP,ARRB2,CLCN3,F1LRC2,D4A3S6,G3V6L4,A0A0G2KAB2	1.41864e-05		Alanine, aspartate and glutamate metabolism	NIT2,C9E895,ASS1,ASPA	0.000127736		Abnormal muscle physiology	M0R544,A0JN25,D3ZT90,A0A0G2K478,F1MA36,Q3B8P4,C9E895,F8WFH8,PHGDH,F1M7Q5,F1LX07,F1LNG8,D3ZVS2,TUBB2B,SORD,GFAP,Q5XI77,PNP,APOA1,HADH,A0A0G2K1L5,TUBB2A,G3V6L4,ASPA	8.74115e-05
M0R544	glucosidase, alpha, acid [Source:RGD Symbol;Acc:735227]	Gaa	3.66093	4.65e-08		oxidoreductase activity, acting on CH-OH group of donors	HSD17B8,A0A140TAC7,PHGDH,D3ZVS2,GPD1,SORD,HADH,IDH1	3.26e-07		cellular process	G3V6T7,CAMKV,NIT2,A0A0G2JXT3,Q6AZ33,M0R544,D3Z8I7,A0JN25,G3V784,D3Z955,FLOT2,D3ZT90,G3V7V6,D3ZQD3,A9UMW1,A0A1K0FUA6,HSD17B8,PTGR2,A0A0G2K478,F1MA36,D4ADU2,A0A140TAC7,Q3B8P4,A0A0G2JZT0,CRYZ,C9E895,CPNE1,A0A0G2K8N3,GCLC,F8WFH8,M0R5J4,D3ZDX5,A0A140TAA1,ANXA3,A0A0G2K290,G3V8L6,PHGDH,TRPV2,D3ZWB7,D3ZLK9,A0A0G2K5P7,DPYSL5,HIP1R,ACOT2,A0A0G2K872,F1M7Q5,F1LX07,M0R7R2,A0A0G2JSW1,ALDH1A1,EHD3,A0A0H2UHS8,D3…	5.92e-11		cell projection	A0JN25,FLOT2,D4ADU2,C9E895,A0A140TAA1,ANXA3,G3V8L6,TRPV2,HIP1R,EHD3,B2GVB1,ASS1,SORD,GFAP,ARRB2,CLCN3,F1LRC2,D4A3S6,G3V6L4,A0A0G2KAB2	2.02254e-05		Drug metabolism - other enzymes	D3Z8I7,G3V983,A9UMW1	0.000143466		Abnormal nervous system physiology	M0R544,A0JN25,D3ZT90,A0A0G2K478,F1MA36,Q3B8P4,C9E895,GCLC,F8WFH8,PHGDH,D3ZLK9,F1LX07,F1LNG8,D3ZVS2,TUBB2B,ASS1,SORD,GFAP,Q5XI77,PNP,A0A096P6L8,APOA1,HADH,A0A0G2K1L5,TUBB2A,G3V6L4,IDH1,B2GUZ6,F1M953,ASPA	8.74115e-05
Q6AZ33	biliverdin reductase A [Source:RGD Symbol;Acc:620721]	Blvra	-6.03993	4.65e-08		glutathione transferase activity	D3Z8I7,G3V983,A9UMW1,GSTM5,B6DYQ9	8.96e-07		cellular metabolic process	G3V6T7,CAMKV,NIT2,A0A0G2JXT3,Q6AZ33,M0R544,D3Z8I7,A0JN25,G3V784,D3Z955,FLOT2,D3ZT90,G3V7V6,D3ZQD3,A9UMW1,A0A1K0FUA6,HSD17B8,PTGR2,A0A0G2K478,D4ADU2,A0A140TAC7,Q3B8P4,A0A0G2JZT0,CRYZ,C9E895,A0A0G2K8N3,GCLC,F8WFH8,M0R5J4,ANXA3,PHGDH,D3ZWB7,D3ZLK9,A0A0G2K5P7,HIP1R,ACOT2,F1M7Q5,F1LX07,M0R7R2,A0A0G2JSW1,ALDH1A1,EHD3,D3ZVS2,CLYBL,D4AE02,F1LTW9,ASS1,GPD1,SORD,A0A0G2JVG3,GFAP,SNF8,ARRB2,B6DYQ9,A0A0G2K3G0…	1.57e-10		mitochondrion	D3ZT90,HSD17B8,A0A0G2K478,Q3B8P4,D3ZLK9,F1LX07,M0R7R2,D3ZVS2,CLYBL,A0A0G2K6D5,ASS1,SORD,HADH,O89035,IDH1,B2GUZ6,F1M953	2.73309e-05		Fatty acid degradation	ALDH2,D3ZT90,A0A0G2JSI1,HADH	0.000143466		Spasticity	A0JN25,D3ZT90,F1MA36,Q3B8P4,C9E895,PHGDH,F1LX07,D3ZVS2,GFAP,Q5XI77,PNP,A0A0G2K1L5,G3V6L4,ASPA	0.000156548
GLOD4	glyoxalase domain containing 4 [Source:RGD Symbol;Acc:1307010]	Glod4	-0.899686	5.25e-07		protein binding	A0A0G2JXT3,D3Z8I7,A0JN25,G3V983,FLOT2,A9UMW1,A0A1K0FUA6,F1MA36,Q3B8P4,CRYZ,C9E895,CPNE1,A0A0G2K8N3,F8WFH8,D3ZDX5,ANXA3,A0A0G2K290,G3V8L6,M0RBX6,TRPV2,DPYSL5,HIP1R,A0A0G2K872,F1LX07,F1LRJ9,GSTM5,EHD3,TUBB2B,D4AE02,B2GVB1,ASS1,GPD1,SORD,GFAP,SNF8,ARRB2,B6DYQ9,A0A0G2K3G0,FTL1,TAGLN2,Q5XI77,CLCN3,PNP,F1LRC2,A0A096P6L8,APOA1,A0A0G2K1L5,B1H248,D4A3S6,G3V6L4,IDH1,F1M953,ASPA,HDGFL3	1.27386e-06		organonitrogen compound metabolic process	G3V6T7,CAMKV,NIT2,A0A0G2JXT3,Q6AZ33,D3Z8I7,A0JN25,G3V784,FLOT2,D3ZT90,A9UMW1,A0A0G2K478,D4ADU2,A0A0G2JZT0,C9E895,CPNE1,A0A0G2K8N3,GCLC,F8WFH8,M0R5J4,PHGDH,D3ZWB7,D3ZLK9,GGACT,A0A0G2K5P7,HIP1R,ACOT2,F1M7Q5,F1LX07,A0A0G2JSW1,D3ZVS2,CLYBL,D4AE02,A0A0G2K6D5,ASS1,GPD1,A0A0G2JVG3,GFAP,SNF8,ARRB2,B6DYQ9,A0A0G2K3G0,A0A140TAJ2,PNP,F1LRC2,A0A096P6L8,APOA1	6.79e-10		organelle	G3V6T7,NIT2,M0R544,A0JN25,G3V784,FLOT2,D3ZT90,G3V7V6,HSD17B8,A0A0G2K478,F1MA36,D4ADU2,A0A140TAC7,Q3B8P4,CPNE1,A0A0G2K8N3,F8WFH8,A0A140TAA1,ANXA3,M0RBX6,D3ZWB7,D3ZLK9,HIP1R,F1LX07,M0R7R2,A0A0G2JSW1,EHD3,D3ZVS2,CLYBL,TUBB2B,D4AE02,A0A0G2K6D5,B2GVB1,F1LTW9,ASS1,SORD,A0A0G2JVG3,GFAP,SNF8,ARRB2,FTL1,A0A140TAJ2,TSPAN2,Q5XI77,CLCN3,F1LRC2,A0A096P6L8,APOA1,D3ZKR8,HADH,A0A0G2K1L5,O89035,TUBB2A,RPL5,B1H248…	2.73309e-05		Platinum drug resistance	D3Z8I7,G3V983,A9UMW1	0.000145544		Abnormality of urine homeostasis	Q6AZ33,M0R544,D3ZT90,A0A0G2K478,GCLC,D3ZVS2,ASS1,PNP,A0A096P6L8,APOA1,HADH,ASPA	0.00016284
Q6P2A7	Flotillin	None	-2.14276	5.32e-07		oxidoreductase activity, acting on the CH-CH group of donors	Q6AZ33,D3ZT90,G3V7V6,PTGR2	1.5982e-06		monocarboxylic acid metabolic process	G3V784,D3ZT90,HSD17B8,PTGR2,A0A0G2JZT0,C9E895,M0R5J4,PHGDH,ACOT2,F1LX07,ALDH1A1,GPD1,A0A0G2JVG3,APOA1,HADH	1.55e-09		intracellular organelle	G3V6T7,NIT2,M0R544,A0JN25,G3V784,FLOT2,D3ZT90,G3V7V6,HSD17B8,A0A0G2K478,F1MA36,D4ADU2,Q3B8P4,CPNE1,A0A0G2K8N3,F8WFH8,A0A140TAA1,M0RBX6,D3ZWB7,D3ZLK9,HIP1R,F1LX07,M0R7R2,A0A0G2JSW1,D3ZVS2,CLYBL,TUBB2B,D4AE02,A0A0G2K6D5,B2GVB1,F1LTW9,ASS1,SORD,A0A0G2JVG3,GFAP,SNF8,ARRB2,FTL1,A0A140TAJ2,TSPAN2,Q5XI77,CLCN3,F1LRC2,A0A096P6L8,APOA1,D3ZKR8,HADH,A0A0G2K1L5,O89035,TUBB2A,RPL5,B1H248,D4A3S6,G3V6L4,IDH1,B2…	3.48359e-05		Ascorbate and aldarate metabolism	ALDH2,A0A140TAC7,A0A0G2JSI1	0.000153789		Clinical course	A0JN25,A0A0G2K478,F1MA36,Q3B8P4,C9E895,F8WFH8,PHGDH,D3ZLK9,F1LX07,F1LNG8,D3ZVS2,ASS1,GPD1,GFAP,PNP,A0A096P6L8,A0A0G2K1L5,G3V6L4	0.00021083
D3Z8I7	glutathione S-transferase, theta 3 [Source:RGD Symbol;Acc:1562732]	Gstt3	1.46809	8.26e-07		identical protein binding	A0JN25,Q3B8P4,CRYZ,CPNE1,F8WFH8,HIP1R,A0A0G2K872,F1LX07,D4AE02,B2GVB1,ASS1,GPD1,SORD,GFAP,SNF8,ARRB2,FTL1,PNP,A0A096P6L8,APOA1,IDH1,ASPA	1.78979e-06		organic substance metabolic process	G3V6T7,CAMKV,NIT2,A0A0G2JXT3,Q6AZ33,M0R544,D3Z8I7,A0JN25,G3V784,D3Z955,FLOT2,D3ZT90,G3V7V6,A9UMW1,HSD17B8,PTGR2,A0A0G2K478,D4ADU2,A0A140TAC7,Q3B8P4,A0A0G2JZT0,C9E895,CPNE1,A0A0G2K8N3,GCLC,F8WFH8,M0R5J4,ANXA3,PHGDH,D3ZWB7,D3ZLK9,GGACT,A0A0G2K5P7,HIP1R,ACOT2,F1M7Q5,F1LX07,M0R7R2,A0A0G2JSW1,ALDH1A1,EHD3,D3ZVS2,CLYBL,D4AE02,A0A0G2K6D5,F1LTW9,ASS1,GPD1,SORD,A0A0G2JVG3,GFAP,SNF8,ARRB2,B6DYQ9,A0A0G2K3G0	6.2e-09		membrane-bounded organelle	G3V6T7,M0R544,A0JN25,G3V784,FLOT2,D3ZT90,G3V7V6,HSD17B8,A0A0G2K478,D4ADU2,A0A140TAC7,Q3B8P4,CPNE1,A0A0G2K8N3,F8WFH8,A0A140TAA1,ANXA3,M0RBX6,D3ZWB7,D3ZLK9,HIP1R,F1LX07,M0R7R2,A0A0G2JSW1,EHD3,D3ZVS2,CLYBL,D4AE02,A0A0G2K6D5,B2GVB1,ASS1,SORD,A0A0G2JVG3,GFAP,SNF8,ARRB2,FTL1,A0A140TAJ2,TSPAN2,Q5XI77,CLCN3,F1LRC2,A0A096P6L8,APOA1,D3ZKR8,HADH,A0A0G2K1L5,O89035,B1H248,IDH1,B2GUZ6,F1M953,A0A0G2KAB2,ASPA,HD…	7.10775e-05		Tryptophan metabolism	ALDH2,D3ZT90,A0A0G2JSI1,HADH	0.000153789		Abnormality of the musculature	M0R544,A0JN25,D3ZT90,A0A0G2K478,F1MA36,Q3B8P4,C9E895,GCLC,F8WFH8,PHGDH,F1M7Q5,F1LX07,F1LNG8,D3ZVS2,TUBB2B,SORD,GFAP,Q5XI77,PNP,APOA1,HADH,A0A0G2K1L5,TUBB2A,G3V6L4,ASPA	0.00021083
A0JN25	microtubule-associated protein tau [Source:RGD Symbol;Acc:69329]	Mapt	-0.922097	2.12e-06		NAD binding	HSD17B8,PHGDH,GPD1,SORD,HADH,IDH1	2.59205e-06		carbohydrate catabolic process	M0R544,G3V784,A0A0G2JZT0,M0R5J4,D3ZWB7,F1LX07,GPD1,SORD,A0A0G2JVG3	1.05e-08		intracellular membrane-bounded organelle	G3V6T7,M0R544,A0JN25,G3V784,FLOT2,D3ZT90,G3V7V6,HSD17B8,A0A0G2K478,D4ADU2,Q3B8P4,CPNE1,A0A0G2K8N3,F8WFH8,A0A140TAA1,M0RBX6,D3ZWB7,D3ZLK9,HIP1R,F1LX07,M0R7R2,A0A0G2JSW1,D3ZVS2,CLYBL,D4AE02,A0A0G2K6D5,B2GVB1,ASS1,SORD,A0A0G2JVG3,GFAP,SNF8,ARRB2,FTL1,A0A140TAJ2,TSPAN2,Q5XI77,CLCN3,F1LRC2,A0A096P6L8,APOA1,D3ZKR8,HADH,A0A0G2K1L5,O89035,B1H248,IDH1,B2GUZ6,F1M953,A0A0G2KAB2,ASPA,HDGFL3	0.000134302		Glycolysis / Gluconeogenesis	ALDH2,G3V784,A0A0G2JVG3,A0A0G2JSI1	0.000174911		Abnormality of the nervous system	M0R544,A0JN25,D3ZT90,A0A0G2K478,F1MA36,Q3B8P4,C9E895,GCLC,F8WFH8,PHGDH,D3ZLK9,F1LX07,F1LNG8,D3ZVS2,TUBB2B,ASS1,SORD,GFAP,Q5XI77,PNP,A0A096P6L8,APOA1,HADH,A0A0G2K1L5,TUBB2A,G3V6L4,IDH1,B2GUZ6,F1M953,ASPA	0.00021083
G3V784	ADP-dependent glucokinase [Source:RGD Symbol;Acc:1306103]	Adpgk	1.37308	3.4e-06		nucleotide binding	CAMKV,D3ZT90,HSD17B8,A0A0G2K478,A0A140TAC7,A0A0G2JZT0,CRYZ,F8WFH8,PHGDH,D3ZLK9,EHD3,TUBB2B,ASS1,GPD1,SORD,CLCN3,HADH,NUBP1,TUBB2A,G3V6L4,IDH1,F1M953,A0A0G2KAB2	2.59205e-06		sulfur compound metabolic process	D3Z8I7,D3ZT90,A9UMW1,D4ADU2,GCLC,PHGDH,A0A0G2K5P7,ACOT2,B6DYQ9,NUBP1,IDH1,F1M953	1.08e-08		specific granule	ANXA3,Q5XI77,CLCN3	0.000158508		Lysine degradation	ALDH2,D3ZT90,A0A0G2JSI1,HADH	0.00025469		Abnormal urine metabolite level	M0R544,D3ZT90,A0A0G2K478,GCLC,ASS1,PNP,A0A096P6L8,APOA1,HADH,ASPA	0.000348078
D3Z955	phosphoglucomutase 2-like 1 [Source:RGD Symbol;Acc:1583226]	Pgm2l1	-0.621024	3.52e-06		nucleoside phosphate binding	CAMKV,D3ZT90,HSD17B8,A0A0G2K478,A0A140TAC7,A0A0G2JZT0,CRYZ,F8WFH8,PHGDH,D3ZLK9,EHD3,TUBB2B,ASS1,GPD1,SORD,CLCN3,HADH,NUBP1,TUBB2A,G3V6L4,IDH1,F1M953,A0A0G2KAB2	2.59205e-06		catabolic process	Q6AZ33,M0R544,A0JN25,G3V784,D3ZT90,A0A1K0FUA6,Q3B8P4,A0A0G2JZT0,CRYZ,GCLC,M0R5J4,D3ZWB7,GGACT,A0A0G2K5P7,F1LX07,A0A0G2JSW1,GPD1,SORD,A0A0G2JVG3,GFAP,SNF8,ARRB2,PNP,APOA1,B1H248,IDH1,A0A0G2KAB2,Q5RJK6	2.17e-08		cell body	A0JN25,F1MA36,ANXA3,TRPV2,ASS1,GFAP,F1LRC2,G3V6L4,Q5RK25	0.000277833		Fluid shear stress and atherosclerosis	D3Z8I7,G3V983,A9UMW1,ASS1,B6DYQ9	0.00025469		Autosomal recessive inheritance	Q6AZ33,M0R544,A0JN25,D3ZT90,A0A0G2K478,F1MA36,Q3B8P4,C9E895,A0A0G2K8N3,GCLC,PHGDH,D3ZLK9,F1LX07,F1LNG8,F1LRJ9,D3ZVS2,ASS1,GPD1,SORD,PNP,HADH,A0A0G2K1L5,B2GUZ6,F1M953,ASPA	0.000402414
G3V983	glutathione S-transferase mu 1 [Source:RGD Symbol;Acc:2755]	Gstm1	3.9911	3.52e-06		cation binding	A0A0G2JSW3,Q6AZ33,D3Z955,D3ZQD3,A0A1K0FUA6,CRYZ,CPNE1,A0A0G2K8N3,M0R5J4,ANXA3,F1M7Q5,F1LX07,EHD3,CLYBL,A0A0G2K6D5,B2GVB1,SORD,A0A0G2JVG3,A0A0G2K3G0,FTL1,Q5XI77,F1LRC2,APOA1,A0A0G2K0U3,IDH1,B2GUZ6,ASPA,Q5RJK6	5.29847e-06		organophosphate metabolic process	G3V784,D3ZT90,A0A0G2K478,A0A0G2JZT0,M0R5J4,D3ZLK9,ACOT2,F1M7Q5,F1LX07,A0A0G2JSW1,F1LTW9,GPD1,A0A0G2JVG3,A0A140TAJ2,PNP,APOA1,IDH1,Q5RJK6	4.05e-08		plasma membrane region	A0JN25,FLOT2,F1MA36,D4ADU2,HIP1R,A0A0G2K872,EHD3,ARRB2,CLCN3,F1LRC2,A0A096P6L8,D4A3S6	0.000290766		Carbon metabolism	G3V784,D3ZQD3,PHGDH,A0A0G2JVG3,IDH1	0.000299588		Morphological central nervous system abnormality	M0R544,A0JN25,D3ZT90,A0A0G2K478,F1MA36,Q3B8P4,C9E895,GCLC,PHGDH,D3ZLK9,F1LX07,F1LNG8,D3ZVS2,TUBB2B,ASS1,GFAP,Q5XI77,PNP,A0A096P6L8,TUBB2A,G3V6L4,IDH1,F1M953,ASPA	0.000402414
FLOT2	flotillin 2 [Source:RGD Symbol;Acc:70993]	Flot2	-1.13134	4.38e-06		transferase activity, transferring alkyl or aryl (other than methyl) groups	D3Z8I7,G3V983,A9UMW1,GSTM5,B6DYQ9	1.11804e-05		localization	A0A0G2JSW3,M0R544,A0JN25,FLOT2,A0A1K0FUA6,F1MA36,D4ADU2,A0A0G2JZT0,GCLC,D3ZDX5,A0A140TAA1,ANXA3,A0A0G2K290,G3V8L6,TRPV2,HIP1R,A0A0G2K872,F1LX07,A0A0G2JSW1,EHD3,A0A0H2UHS8,TUBB2B,M0R8C6,F1LTW9,SORD,GFAP,SNF8,ARRB2,A0A0G2K3G0,FTL1,Q5XI77,CLCN3,F1LRC2,A0A096P6L8,APOA1,D3ZKR8,HADH,A0A0G2K1L5,O89035,NUBP1,A0A0G2K0U3,B1H248,G3V6L4,F1M953,A0A0G2KAB2	1.04e-07		lysosome	M0R544,D3ZWB7,ASS1,GFAP,FTL1,Q5XI77,CLCN3,B1H248	0.000301887		beta-Alanine metabolism	ALDH2,C9E895,A0A0G2JSI1	0.000359165		Upper motor neuron dysfunction	A0JN25,D3ZT90,F1MA36,Q3B8P4,C9E895,PHGDH,F1LX07,D3ZVS2,TUBB2B,GFAP,Q5XI77,PNP,APOA1,A0A0G2K1L5,G3V6L4,ASPA	0.000402414
D3ZT90	glutaryl-CoA dehydrogenase [Source:RGD Symbol;Acc:1308829]	Gcdh	-0.674212	5.25e-06		metal ion binding	A0A0G2JSW3,Q6AZ33,D3Z955,A0A1K0FUA6,CRYZ,CPNE1,A0A0G2K8N3,M0R5J4,ANXA3,F1M7Q5,F1LX07,EHD3,CLYBL,A0A0G2K6D5,B2GVB1,SORD,A0A0G2JVG3,A0A0G2K3G0,FTL1,Q5XI77,F1LRC2,A0A0G2K0U3,IDH1,B2GUZ6,ASPA,Q5RJK6	3.30941e-05		plasma membrane bounded cell projection organization	A0JN25,A0A0G2K478,A0A0G2JZT0,CPNE1,D3ZDX5,PHGDH,TRPV2,DPYSL5,EHD3,TUBB2B,GFAP,A0A0G2K3G0,TSPAN2,F1LRC2,A0A096P6L8,APOA1,D4A3S6,G3V6L4,B2GUZ6,A0A0G2KAB2,HDGFL3	2.15e-07		vacuole	M0R544,D3ZWB7,ASS1,GFAP,FTL1,Q5XI77,CLCN3,B1H248,A0A0G2KAB2	0.000301887		Starch and sucrose metabolism	M0R544,D3Z955	0.000359165		Abnormality of movement	M0R544,A0JN25,D3ZT90,A0A0G2K478,F1MA36,Q3B8P4,C9E895,GCLC,F8WFH8,PHGDH,D3ZLK9,F1LX07,F1LNG8,TUBB2B,SORD,PNP,A0A096P6L8,A0A0G2K1L5,IDH1,ASPA	0.000465256
G3V7V6	retinol saturase [Source:RGD Symbol;Acc:628802]	Retsat	2.13411	6.41e-06		oxidoreductase activity, acting on the CH-OH group of donors, NAD or NADP as acceptor	HSD17B8,PHGDH,GPD1,SORD,HADH,IDH1	3.89956e-05		nucleotide metabolic process	G3V784,D3ZT90,A0A0G2K478,A0A0G2JZT0,M0R5J4,D3ZLK9,ACOT2,F1M7Q5,F1LX07,GPD1,A0A0G2JVG3,PNP	2.58e-07		lytic vacuole	M0R544,D3ZWB7,ASS1,GFAP,FTL1,Q5XI77,CLCN3,B1H248	0.000301887		Butanoate metabolism	C9E895,D3ZVS2,HADH	0.000359165		Abnormal muscle tone	M0R544,A0JN25,D3ZT90,A0A0G2K478,F1MA36,Q3B8P4,C9E895,PHGDH,F1LX07,F1LNG8,D3ZVS2,TUBB2B,GFAP,Q5XI77,PNP,HADH,A0A0G2K1L5,TUBB2A,G3V6L4,ASPA	0.000469599
D3ZQD3	oxoglutarate dehydrogenase-like [Source:RGD Symbol;Acc:1310916]	Ogdhl	-0.777046	1.76e-05		lyase activity	C9E895,M0R5J4,D3ZLK9,GGACT,A0A0G2K5P7,CLYBL	4.71108e-05		cell projection organization	A0JN25,A0A0G2K478,A0A0G2JZT0,CPNE1,D3ZDX5,PHGDH,TRPV2,DPYSL5,EHD3,TUBB2B,GFAP,A0A0G2K3G0,TSPAN2,F1LRC2,A0A096P6L8,APOA1,D4A3S6,G3V6L4,B2GUZ6,A0A0G2KAB2,HDGFL3	2.58e-07		hemoglobin complex	A0A0G2JSW3,A0A1K0FUA6	0.000399242		Histidine metabolism	ALDH2,A0A0G2JSI1,ASPA	0.000474194		Hypertonia	A0JN25,D3ZT90,F1MA36,Q3B8P4,C9E895,PHGDH,F1LX07,D3ZVS2,GFAP,Q5XI77,PNP,A0A0G2K1L5,G3V6L4,ASPA	0.000542191
A9UMW1	glutathione S-transferase alpha 4 [Source:RGD Symbol;Acc:1309970]	Gsta4	0.768946	3.91e-05		transferase activity	CAMKV,A0A0G2JXT3,D3Z8I7,G3V784,G3V983,D3Z955,A9UMW1,A0A0G2K3E7,A0A0G2K478	0.000205974		carbohydrate metabolic process	M0R544,G3V784,D3Z955,A0A140TAC7,A0A0G2JZT0,GCLC,M0R5J4,D3ZWB7,F1LX07,GPD1,SORD,A0A0G2JVG3	2.85e-07		axon	A0JN25,C9E895,A0A140TAA1,ANXA3,G3V8L6,TRPV2	0.000399242		Biosynthesis of amino acids	PHGDH,ASS1,A0A0G2JVG3,IDH1	0.000609059		Abnormality of the musculoskeletal system	M0R544,A0JN25,D3ZT90,A0A0G2K478,F1MA36,Q3B8P4,C9E895,GCLC,F8WFH8,PHGDH,F1M7Q5,F1LX07,F1LNG8,D3ZVS2,TUBB2B,SORD,GFAP,Q5XI77,PNP,A0A096P6L8,APOA1,HADH,A0A0G2K1L5,TUBB2A,G3V6L4,IDH1,F1M953,ASPA	0.000723187
A0A1K0FUA6	hemoglobin, beta adult s chain [Source:RGD Symbol;Acc:1597422]	Hbb-bs	1.47699	4e-05		structural constituent of cytoskeleton	F1MA36,TUBB2B,GFAP,TUBB2A	0.000379884		nucleoside phosphate metabolic process	G3V784,D3ZT90,A0A0G2K478,A0A0G2JZT0,M0R5J4,D3ZLK9,ACOT2,F1M7Q5,F1LX07,GPD1,A0A0G2JVG3,PNP	2.87e-07		ESCRT II complex	SNF8,B1H248	0.00040984		Hepatocellular carcinoma	D3Z8I7,G3V983,A9UMW1	0.000691088		Peripheral neuropathy	A0JN25,D3ZT90,A0A0G2K478,F1MA36,GCLC,F8WFH8,F1LNG8,SORD,HADH,A0A0G2K1L5	0.000961105
	hemoglobin subunit beta-2 [Source:RGD Symbol;Acc:9218369]	LOC103694857				phospholipid binding	F1MA36,CPNE1,ANXA3,HIP1R,Q5XI77,APOA1,B1H248,D4A3S6	0.000379884		purine ribonucleotide metabolic process	G3V784,D3ZT90,A0A0G2K478,A0A0G2JZT0,M0R5J4,ACOT2,F1M7Q5,F1LX07,GPD1,A0A0G2JVG3	5.44e-07		cell projection membrane	A0JN25,D4ADU2,HIP1R,EHD3,F1LRC2,D4A3S6	0.000548997		Taurine and hypotaurine metabolism	C9E895,A0A0G2K5P7	0.000726484		Onset	A0JN25,A0A0G2K478,F1MA36,Q3B8P4,C9E895,F8WFH8,F1LX07,F1LNG8,D3ZVS2,ASS1,GPD1,GFAP,PNP	0.000961105
	beta globin minor gene [Source:RGD Symbol;Acc:2290038]	LOC100134871				oxidoreductase activity, acting on the CH-OH group of donors, oxygen as acceptor	A0A140TAC7,D3ZVS2	0.000489572		primary metabolic process	G3V6T7,CAMKV,NIT2,A0A0G2JXT3,M0R544,A0JN25,G3V784,D3Z955,FLOT2,D3ZT90,G3V7V6,D3ZQD3,HSD17B8,PTGR2,A0A0G2K478,D4ADU2,A0A140TAC7,Q3B8P4,A0A0G2JZT0,C9E895,CPNE1,A0A0G2K8N3,GCLC,F8WFH8,M0R5J4,ANXA3,PHGDH,D3ZWB7,D3ZLK9,A0A0G2K5P7,HIP1R,ACOT2,F1M7Q5,F1LX07,M0R7R2,A0A0G2JSW1,ALDH1A1,D3ZVS2,D4AE02,A0A0G2K6D5,F1LTW9,ASS1,GPD1,SORD,A0A0G2JVG3,GFAP,SNF8,ARRB2,A0A0G2K3G0,A0A140TAJ2,PNP,F1LRC2,A0A096P6L8,APOA…	5.44e-07		distal axon	A0JN25,C9E895,G3V8L6,TRPV2,CLCN3,G3V6L4	0.000548997		Biosynthesis of cofactors	ALDH2,A0A140TAC7,GCLC,A0A0G2JVG3,Q5RK25	0.000744526		Cerebral palsy	C9E895,TUBB2B,PNP,IDH1	0.00107253
A0A0G2K3E7	probable N-acetyltransferase CML1 [Source:RGD Symbol;Acc:9097619]	LOC103690120	0.827	6.08e-05		vitamin binding	D3ZQD3,C9E895,A0A0G2K8N3,A0A0G2K5P7	0.000629226		purine-containing compound metabolic process	G3V784,D3ZT90,A0A0G2K478,A0A0G2JZT0,M0R5J4,ACOT2,F1M7Q5,F1LX07,GPD1,A0A0G2JVG3,PNP	5.5e-07		membrane	M0R544,A0JN25,FLOT2,G3V7V6,A0A0G2K3E7,HSD17B8,F1MA36,D4ADU2,A0A140TAC7,A0A0G2JZT0,CPNE1,D3ZDX5,A0A140TAA1,ANXA3,A0A0G2K290,G3V8L6,TRPV2,D3ZWB7,D3ZLK9,HIP1R,A0A0G2K872,F1LX07,F1LNG8,A0A0G2JSW1,EHD3,A0A0H2UHS8,D3ZVS2,M0R8C6,B2GVB1,F1LTW9,ASS1,SORD,GFAP,SNF8,ARRB2,A0A140TAJ2,TSPAN2,CLCN3,F1LRC2,A0A096P6L8,A0A0G2K1L5,O89035,NUBP1,A0A0G2K0U3,B1H248,D4A3S6	0.000631549		Ferroptosis	D4ADU2,GCLC,FTL1	0.000768422		Abnormality of the cerebral white matter	M0R544,A0JN25,D3ZT90,Q3B8P4,C9E895,PHGDH,D3ZLK9,D3ZVS2,TUBB2B,TUBB2A,G3V6L4,F1M953,ASPA	0.00113229
DHB8	Estradiol 17-beta-dehydrogenase 8	Hsd17b8	0.894281	9.5e-05		organic cyclic compound binding	CAMKV,A0A0G2JSW3,D3ZT90,D3ZQD3,A0A1K0FUA6,HSD17B8,A0A0G2K478,A0A140TAC7,Q3B8P4,A0A0G2JZT0,CRYZ,C9E895,F8WFH8,PHGDH,M0RBX6,D3ZLK9,A0A0G2K5P7,EHD3,TUBB2B,ASS1,GPD1,SORD,A0A0G2K3G0,CLCN3,PNP,APOA1,HADH,NUBP1,TUBB2A,RPL5,G3V6L4,IDH1,F1M953,A0A0G2KAB2	0.000633877		nucleobase-containing small molecule metabolic process	G3V784,D3ZT90,A0A0G2K478,A0A0G2JZT0,M0R5J4,D3ZLK9,ACOT2,F1M7Q5,F1LX07,GPD1,A0A0G2JVG3,PNP	7.69e-07		synapse	CAMKV,FLOT2,F1MA36,A0A0G2JZT0,C9E895,A0A140TAA1,G3V8L6,A0A0G2K872,TUBB2B,ARRB2,CLCN3	0.000633005		African trypanosomiasis	A0A0G2JSW3,A0A1K0FUA6,APOA1	0.000812564		Abnormality of the urinary system physiology	Q6AZ33,M0R544,D3ZT90,A0A0G2K478,GCLC,D3ZVS2,ASS1,PNP,A0A096P6L8,APOA1,HADH,F1M953,ASPA	0.00138966
PTGR2	prostaglandin reductase 2 [Source:RGD Symbol;Acc:1310518]	Ptgr2	0.567513	9.5e-05		oxygen carrier activity	A0A0G2JSW3,A0A1K0FUA6	0.000633877		ribonucleotide metabolic process	G3V784,D3ZT90,A0A0G2K478,A0A0G2JZT0,M0R5J4,ACOT2,F1M7Q5,F1LX07,GPD1,A0A0G2JVG3	7.75e-07		cytoskeleton	NIT2,A0JN25,FLOT2,F1MA36,D4ADU2,HIP1R,TUBB2B,F1LTW9,GFAP,A0A140TAJ2,Q5XI77,F1LRC2,A0A0G2K1L5,TUBB2A,D4A3S6,G3V6L4,A0A0G2KAB2	0.000947028		Pyruvate metabolism	ALDH2,A0A0G2JVG3,A0A0G2JSI1	0.000849109		Abnormal circulating metabolite concentration	M0R544,D3ZT90,A0A0G2K478,PHGDH,F1LNG8,D3ZVS2,ASS1,GPD1,SORD,PNP,A0A096P6L8,APOA1,HADH	0.00140771
A0A0G2K478	deoxyguanosine kinase [Source:RGD Symbol;Acc:1304799]	Dguok	-0.899954	9.62e-05		oxidoreductase activity, acting on the CH-CH group of donors, NAD or NADP as acceptor	Q6AZ33,PTGR2	0.000897018		purine nucleotide metabolic process	G3V784,D3ZT90,A0A0G2K478,A0A0G2JZT0,M0R5J4,ACOT2,F1M7Q5,F1LX07,GPD1,A0A0G2JVG3	7.91e-07		cell periphery	A0JN25,FLOT2,HSD17B8,F1MA36,D4ADU2,A0A0G2JZT0,C9E895,CPNE1,A0A0G2K8N3,D3ZDX5,ANXA3,A0A0G2K290,G3V8L6,TRPV2,HIP1R,A0A0G2K872,EHD3,A0A0H2UHS8,M0R8C6,B2GVB1,F1LTW9,SNF8,ARRB2,A0A140TAJ2,TSPAN2,CLCN3,F1LRC2,A0A096P6L8,A0A0G2K1L5,NUBP1,A0A0G2K0U3,D4A3S6	0.00145365		Malaria	A0A0G2JSW3,A0A1K0FUA6	0.0018137		Reduced acetaldehyde dehydrogenase level	ALDH2	0.0015908
F1MA36	spectrin, beta, non-erythrocytic 2 [Source:RGD Symbol;Acc:3751]	Sptbn2	0.461234	0.00011049		oxidoreductase activity, acting on the aldehyde or oxo group of donors	ALDH2,D3ZQD3,ALDH1A1,A0A0G2JSI1	0.000897018		ribose phosphate metabolic process	G3V784,D3ZT90,A0A0G2K478,A0A0G2JZT0,M0R5J4,ACOT2,F1M7Q5,F1LX07,GPD1,A0A0G2JVG3	8.3e-07		neuron projection	A0JN25,FLOT2,C9E895,A0A140TAA1,ANXA3,G3V8L6,TRPV2,ASS1,ARRB2,CLCN3,G3V6L4	0.00188422		Purine metabolism	A0A0G2K478,F1M7Q5,A0A0G2JVG3,PNP	0.00208471		Facial flushing after alcohol intake	ALDH2	0.0015908
D4ADU2	solute carrier family 7 member 11 [Source:RGD Symbol;Acc:1309275]	Slc7a11	1.50916	0.000168813		heterocyclic compound binding	CAMKV,A0A0G2JSW3,D3ZT90,D3ZQD3,A0A1K0FUA6,HSD17B8,A0A0G2K478,A0A140TAC7,Q3B8P4,A0A0G2JZT0,CRYZ,C9E895,F8WFH8,PHGDH,M0RBX6,D3ZLK9,A0A0G2K5P7,EHD3,TUBB2B,ASS1,GPD1,SORD,A0A0G2K3G0,CLCN3,PNP,HADH,NUBP1,TUBB2A,RPL5,G3V6L4,IDH1,F1M953,A0A0G2KAB2	0.00110501		organic substance catabolic process	Q6AZ33,M0R544,G3V784,D3ZT90,Q3B8P4,A0A0G2JZT0,GCLC,M0R5J4,D3ZWB7,GGACT,A0A0G2K5P7,F1LX07,GPD1,SORD,A0A0G2JVG3,GFAP,SNF8,ARRB2,PNP,APOA1,B1H248,IDH1,Q5RJK6	9.33e-07		plasma membrane	A0JN25,FLOT2,HSD17B8,F1MA36,D4ADU2,A0A0G2JZT0,CPNE1,D3ZDX5,ANXA3,A0A0G2K290,G3V8L6,TRPV2,HIP1R,A0A0G2K872,EHD3,A0A0H2UHS8,M0R8C6,B2GVB1,F1LTW9,SNF8,ARRB2,A0A140TAJ2,TSPAN2,CLCN3,F1LRC2,A0A096P6L8,A0A0G2K1L5,NUBP1,A0A0G2K0U3,D4A3S6	0.0019356		Valine, leucine and isoleucine degradation	ALDH2,A0A0G2JSI1,HADH	0.00218226		Vomiting	A0A0G2K478,PHGDH,D3ZLK9,F1LNG8,ASS1,HADH,ASPA	0.0018348
A0A140TAC7	gulonolactone (L-) oxidase [Source:RGD Symbol;Acc:620701]	Gulo	0.333132	0.00021358		carbohydrate derivative binding	CAMKV,D3ZT90,A0A0G2K478,A0A0G2JZT0,F8WFH8,D3ZLK9,EHD3,TUBB2B,ASS1,A0A0G2K3G0,CLCN3,PNP,A0A096P6L8,NUBP1,TUBB2A,G3V6L4,F1M953,A0A0G2KAB2	0.0012615		small molecule biosynthetic process	HSD17B8,A0A140TAC7,C9E895,PHGDH,A0A0G2K5P7,F1LX07,ALDH1A1,ASS1,GPD1,SORD,PNP,APOA1	9.33e-07		somatodendritic compartment	A0JN25,FLOT2,F1MA36,ANXA3,ASS1,ARRB2,F1LRC2,G3V6L4,Q5RK25	0.00204668		Pantothenate and CoA biosynthesis	ALDH2	0.00220724		Neurodevelopmental abnormality	M0R544,A0JN25,D3ZT90,F1MA36,Q3B8P4,C9E895,GCLC,PHGDH,D3ZLK9,F1LX07,F1LNG8,D3ZVS2,TUBB2B,ASS1,GFAP,PNP,HADH,TUBB2A,G3V6L4,B2GUZ6,F1M953,ASPA	0.00202756
Q3B8P4	decapping enzyme, scavenger [Source:RGD Symbol;Acc:628887]	Dcps	-0.646014	0.00021358		oxygen binding	A0A0G2JSW3,A0A1K0FUA6	0.00128494		organic acid biosynthetic process	HSD17B8,A0A140TAC7,C9E895,PHGDH,A0A0G2K5P7,F1LX07,ALDH1A1,ASS1,APOA1	1.52666e-06		neuronal cell body	A0JN25,F1MA36,ANXA3,ASS1,F1LRC2,G3V6L4,Q5RK25	0.00211737		Endocytosis	EHD3,SNF8,ARRB2,B1H248,G3V6L4	0.00586369		Abnormality of the cerebral subcortex	M0R544,A0JN25,D3ZT90,Q3B8P4,C9E895,PHGDH,D3ZLK9,D3ZVS2,TUBB2B,TUBB2A,G3V6L4,F1M953,ASPA	0.00246441
A0A0G2JZT0	purinergic receptor P2X 7 [Source:RGD Symbol;Acc:3241]	P2rx7	-1.05696	0.000248068		organic acid binding	A0A1K0FUA6,C9E895,A0A0G2K8N3	0.00147368		glutathione metabolic process	D3Z8I7,A9UMW1,D4ADU2,GCLC,B6DYQ9,IDH1	2.54319e-06		parallel fiber to Purkinje cell synapse	F1MA36,A0A0G2K872	0.00235677		Arginine and proline metabolism	ALDH2	0.00586369		Hypometric saccades	A0JN25,F1MA36	0.00266226
QOR	Quinone oxidoreductase	Cryz	2.74435	0.000306131		carbon-carbon lyase activity	C9E895,A0A0G2K5P7,CLYBL	0.0016144		cellular modified amino acid metabolic process	D3Z8I7,A9UMW1,D4ADU2,GCLC,ASS1,B6DYQ9,A0A140TAJ2,IDH1	2.61272e-06		presynapse	FLOT2,F1MA36,C9E895,G3V8L6,A0A0G2K872	0.00244548		Glycerolipid metabolism	ALDH2	0.00677884		Pediatric onset	F1MA36,C9E895,F8WFH8,F1LX07,F1LNG8,D3ZVS2,GPD1,GFAP,PNP	0.0032345
C9E895	glutamate decarboxylase 1 [Source:RGD Symbol;Acc:2652]	Gad1	0.889413	0.000390734		calcium-dependent phospholipid binding	CPNE1,ANXA3,Q5XI77	0.00162147		cellular amino acid metabolic process	NIT2,D4ADU2,C9E895,F8WFH8,PHGDH,A0A0G2K5P7,F1LX07,ASS1	2.67206e-06		leading edge membrane	A0JN25,HIP1R,F1LRC2,D4A3S6	0.00244548		Cysteine and methionine metabolism	GCLC,PHGDH	0.00677884		Infantile onset	F1MA36,C9E895,F1LX07,F1LNG8,D3ZVS2,GPD1,GFAP,PNP	0.0032345
C9EH87	Alpha II spectrin	None	1.29994	0.000390734		omega-amidase activity	NIT2	0.00196826		nervous system development	A0JN25,A0A0G2K478,F1MA36,D4ADU2,CPNE1,D3ZDX5,ANXA3,PHGDH,TRPV2,DPYSL5,F1LX07,A0A0G2JSW1,TUBB2B,GFAP,ARRB2,A0A140TAJ2,TSPAN2,F1LRC2,A0A096P6L8,APOA1,G3V6L4,B2GUZ6,ASPA,HDGFL3	2.9035e-06		cell leading edge	A0JN25,FLOT2,HIP1R,B2GVB1,F1LRC2,D4A3S6	0.00260399		Fatty acid elongation	ACOT2,HADH	0.0100035		Epileptic spasm	D3ZT90,Q3B8P4,C9E895,PHGDH	0.0033564
CPNE1	RNA binding motif protein 12 [Source:RGD Symbol;Acc:1594333]	Rbm12	0.535843	0.000614536		3-hydroxyacyl-CoA dehydrogenase activity	HSD17B8,HADH	0.00225596		regulation of localization	A0JN25,D4ADU2,A0A0G2JZT0,GCLC,D3ZDX5,A0A140TAA1,ANXA3,G3V8L6,TRPV2,HIP1R,A0A0G2JSW1,EHD3,A0A0H2UHS8,TUBB2B,GFAP,SNF8,ARRB2,A0A0G2K3G0,F1LRC2,A0A096P6L8,APOA1,HADH,A0A0G2K1L5,A0A0G2K0U3	2.91716e-06		astrocyte projection	D4ADU2,GFAP	0.00260399		Pathways in cancer	D3Z8I7,G3V983,A9UMW1	0.0103727		Progressive macrocephaly	D3ZT90,GFAP	0.00432377
	copine 1 [Source:RGD Symbol;Acc:1311148]	Cpne1				biliverdin reductase (NADP+) activity	Q6AZ33	0.0025436		cellular component organization or biogenesis	CAMKV,M0R544,A0JN25,FLOT2,HSD17B8,A0A0G2K478,F1MA36,D4ADU2,A0A0G2JZT0,CRYZ,CPNE1,GCLC,F8WFH8,M0R5J4,D3ZDX5,A0A0G2K290,G3V8L6,PHGDH,TRPV2,DPYSL5,HIP1R,A0A0G2JSW1,EHD3,CLYBL,TUBB2B,GFAP,SNF8,ARRB2,A0A0G2K3G0,TSPAN2,CLCN3,F1LRC2,A0A096P6L8,APOA1,A0A0G2K1L5,NUBP1,D4A3S6,G3V6L4,B2GUZ6,F1M953,A0A0G2KAB2,HDGFL3	5.14494e-06		tubulin complex	A0JN25	0.00267615		Terpenoid backbone biosynthesis	A0A0G2JXT3	0.0136701		Abnormal circulating carboxylic acid concentration	D3ZT90,A0A0G2K478,PHGDH,D3ZVS2,ASS1,ASPA	0.00432377
A0A0G2K8N3	prolyl 3-hydroxylase 2 [Source:RGD Symbol;Acc:1304568]	P3h2	0.326887	0.000706199		biliberdin reductase NAD+ activity	Q6AZ33	0.0025436		cellular component organization	CAMKV,M0R544,A0JN25,FLOT2,HSD17B8,A0A0G2K478,F1MA36,D4ADU2,A0A0G2JZT0,CRYZ,CPNE1,GCLC,F8WFH8,M0R5J4,D3ZDX5,A0A0G2K290,G3V8L6,PHGDH,TRPV2,DPYSL5,HIP1R,EHD3,CLYBL,TUBB2B,GFAP,SNF8,ARRB2,A0A0G2K3G0,TSPAN2,CLCN3,F1LRC2,A0A096P6L8,APOA1,A0A0G2K1L5,NUBP1,D4A3S6,G3V6L4,B2GUZ6,F1M953,A0A0G2KAB2,HDGFL3	5.69635e-06		vesicle	G3V6T7,FLOT2,ANXA3,HIP1R,EHD3,SORD,SNF8,ARRB2,Q5XI77,CLCN3,A0A096P6L8,APOA1,B1H248	0.00352913		Citrate cycle (TCA cycle)	D3ZQD3,IDH1	0.0136701		Abnormal reflex	M0R544,A0JN25,A0A0G2K478,F1MA36,C9E895,GCLC,F8WFH8,F1LX07,F1LNG8,TUBB2B	0.00432377
RIDA	reactive intermediate imine deaminase A homolog [Source:RGD Symbol;Acc:70940]	Rida	0.568997	0.000706199		microtubule lateral binding	A0JN25	0.00389715		nitrogen compound metabolic process	G3V6T7,CAMKV,NIT2,A0A0G2JXT3,Q6AZ33,D3Z8I7,A0JN25,G3V784,FLOT2,D3ZT90,A9UMW1,A0A0G2K478,D4ADU2,Q3B8P4,A0A0G2JZT0,C9E895,CPNE1,A0A0G2K8N3,GCLC,F8WFH8,M0R5J4,ANXA3,PHGDH,D3ZWB7,D3ZLK9,GGACT,A0A0G2K5P7,HIP1R,ACOT2,F1M7Q5,F1LX07,M0R7R2,A0A0G2JSW1,D3ZVS2,CLYBL,D4AE02,A0A0G2K6D5,ASS1,GPD1,A0A0G2JVG3,GFAP,SNF8,ARRB2,B6DYQ9,A0A0G2K3G0,A0A140TAJ2,PNP,F1LRC2,A0A096P6L8,APOA1	6.6978e-06		cell cortex	FLOT2,F1MA36,C9E895,HIP1R	0.00429456		Thyroid hormone synthesis	G3V6T7	0.0136701		Spastic diplegia	D3ZT90,C9E895,PNP	0.00432377
GSH1	Glutamate - cysteine ligase catalytic subunit	Gclc	-0.589322	0.00101217		ADP-specific glucokinase activity	G3V784	0.00414774		establishment of localization	A0A0G2JSW3,A0JN25,FLOT2,A0A1K0FUA6,F1MA36,D4ADU2,A0A0G2JZT0,GCLC,ANXA3,A0A0G2K290,G3V8L6,TRPV2,HIP1R,F1LX07,EHD3,A0A0H2UHS8,M0R8C6,GFAP,SNF8,ARRB2,FTL1,Q5XI77,CLCN3,F1LRC2,APOA1,D3ZKR8,HADH,A0A0G2K1L5,O89035,A0A0G2K0U3,B1H248,G3V6L4,F1M953,A0A0G2KAB2,Q5RK25	7.82882e-06		inhibitory synapse	C9E895,CLCN3	0.00429456		Steroid hormone biosynthesis	HSD17B8,HSD11B1	0.0140505		Visceromegaly	M0R544,D3ZT90,A0A0G2K478,GCLC,F1LNG8,ASS1,GPD1,PNP,APOA1	0.00432377
F8WFH8	tryptophanyl-tRNA synthetase 1 [Source:RGD Symbol;Acc:1308278]	Wars1	0.608613	0.00134884		glucose-1,6-bisphosphate synthase activity	D3Z955	0.00461396		cellular catabolic process	Q6AZ33,M0R544,A0JN25,D3ZT90,A0A1K0FUA6,Q3B8P4,A0A0G2JZT0,CRYZ,GCLC,D3ZWB7,A0A0G2K5P7,A0A0G2JSW1,GPD1,SORD,GFAP,ARRB2,PNP,APOA1,B1H248,IDH1,A0A0G2KAB2	8.64067e-06		organelle membrane	FLOT2,G3V7V6,A0A140TAC7,ANXA3,D3ZWB7,F1LX07,A0A0G2JSW1,EHD3,ASS1,GFAP,SNF8,CLCN3,A0A0G2K1L5,O89035,B1H248,B2GUZ6	0.00474337		Fructose and mannose metabolism	SORD,Q5RK25	0.0179002		Abnormality of coordination	A0JN25,D3ZT90,A0A0G2K478,F1MA36,GCLC,D3ZLK9,F1LNG8,TUBB2B,ASS1,GFAP,PNP	0.00432377
M0R5J4	Uncharacterised Protein - Uniprot	AABR07052523.1/Na - Uniprot	0.307766	0.00136964		biliverdin reductase (NAD(P)+) activity	Q6AZ33	0.00461396		cellular lipid metabolic process	A0A0G2JXT3,D3ZT90,G3V7V6,HSD17B8,PTGR2,D3ZWB7,ACOT2,A0A0G2JSW1,ALDH1A1,F1LTW9,A0A140TAJ2,APOA1,HADH,IDH1,Q5RJK6	9.56683e-06		ruffle	HIP1R,B2GVB1,F1LRC2,D4A3S6	0.00485176		Porphyrin and chlorophyll metabolism	Q6AZ33	0.0179002		Abnormality of brain morphology	M0R544,A0JN25,D3ZT90,A0A0G2K478,F1MA36,Q3B8P4,C9E895,PHGDH,D3ZLK9,D3ZVS2,TUBB2B,ASS1,GFAP,PNP,A0A096P6L8,TUBB2A,G3V6L4,IDH1,F1M953,ASPA	0.00432377
D3ZDX5	plexin B1 [Source:RGD Symbol;Acc:1310564]	Plxnb1	0.414089	0.00153134		lipase inhibitor activity	ANXA3,APOA1	0.00472985		transport	A0A0G2JSW3,FLOT2,A0A1K0FUA6,F1MA36,D4ADU2,A0A0G2JZT0,GCLC,ANXA3,A0A0G2K290,G3V8L6,TRPV2,HIP1R,F1LX07,EHD3,A0A0H2UHS8,M0R8C6,GFAP,SNF8,ARRB2,FTL1,Q5XI77,CLCN3,F1LRC2,APOA1,D3ZKR8,HADH,A0A0G2K1L5,O89035,A0A0G2K0U3,B1H248,G3V6L4,F1M953,A0A0G2KAB2,Q5RK25	9.70938e-06		endomembrane system	G3V6T7,G3V784,FLOT2,G3V7V6,D4ADU2,A0A0G2K8N3,ANXA3,HIP1R,A0A0G2JSW1,EHD3,B2GVB1,ASS1,SNF8,ARRB2,A0A140TAJ2,Q5XI77,CLCN3,D3ZKR8,A0A0G2K1L5,B1H248,A0A0G2KAB2	0.00511256		Galactose metabolism	M0R544	0.0186096		Abnormality of acid-base homeostasis	D3ZT90,A0A0G2K478,F1LNG8,D3ZVS2,ASS1,A0A096P6L8,HADH	0.00472687
A0A140TAA1	immunoglobulin superfamily, member 8 [Source:RGD Symbol;Acc:1311500]	Igsf8	0.438866	0.00161744		alpha-1,4-glucosidase activity	M0R544	0.0049292		phosphate-containing compound metabolic process	CAMKV,A0JN25,G3V784,D3Z955,D3ZT90,A0A0G2K478,A0A0G2JZT0,F8WFH8,M0R5J4,D3ZLK9,ACOT2,F1M7Q5,F1LX07,A0A0G2JSW1,F1LTW9,GPD1,A0A0G2JVG3,ARRB2,A0A0G2K3G0,A0A140TAJ2,PNP,F1LRC2,A0A096P6L8,APOA1,IDH1,A0A0G2KAB2,Q5RJK6	9.70938e-06		postsynaptic spectrin-associated cytoskeleton	F1MA36	0.00513605		Retinol metabolism	G3V7V6,ALDH1A1	0.0217535		Cortical dysplasia	Q3B8P4,TUBB2B,TUBB2A,G3V6L4	0.00472687
ANXA3	annexin A3 [Source:RGD Symbol;Acc:2119]	Anxa3	0.338154	0.00166072		glutaryl-CoA dehydrogenase activity	D3ZT90	0.0049292		neuron projection development	A0JN25,A0A0G2K478,CPNE1,D3ZDX5,PHGDH,TRPV2,DPYSL5,TUBB2B,GFAP,TSPAN2,A0A096P6L8,APOA1,G3V6L4,B2GUZ6,HDGFL3	9.75261e-06		ruffle membrane	HIP1R,F1LRC2,D4A3S6	0.00596844		Parkinson disease	A0JN25,TUBB2B,TUBB2A,G3V6L4	0.022127		Nausea and vomiting	A0A0G2K478,PHGDH,D3ZLK9,F1LNG8,ASS1,Q5XI77,HADH,ASPA	0.00574216
A0A0G2K290	Ig-like domain-containing protein	AABR07065699.4/Na - Uniprot	1.33497	0.00176271		purine ribonucleotide binding	CAMKV,D3ZT90,A0A0G2K478,A0A0G2JZT0,F8WFH8,D3ZLK9,EHD3,TUBB2B,ASS1,CLCN3,NUBP1,TUBB2A,G3V6L4,F1M953,A0A0G2KAB2	0.00502036		phosphorus metabolic process	CAMKV,A0JN25,G3V784,D3Z955,D3ZT90,A0A0G2K478,A0A0G2JZT0,F8WFH8,M0R5J4,D3ZLK9,ACOT2,F1M7Q5,F1LX07,A0A0G2JSW1,F1LTW9,GPD1,A0A0G2JVG3,ARRB2,A0A0G2K3G0,A0A140TAJ2,PNP,F1LRC2,A0A096P6L8,APOA1,IDH1,A0A0G2KAB2,Q5RJK6	1.04345e-05		glial cell projection	D4ADU2,GFAP	0.00625699		Protein processing in endoplasmic reticulum	G3V6T7	0.0266238		Ataxia	D3ZT90,A0A0G2K478,F1MA36,GCLC,D3ZLK9,F1LNG8,TUBB2B,ASS1,GFAP,PNP,B2GUZ6	0.00605402
D4AA35	acetylserotonin O-methyltransferase-like [Source:RGD Symbol;Acc:1306877]	Asmtl	-0.722336	0.00203076		all-trans-retinol 13,14-reductase activity	G3V7V6	0.00502036		carboxylic acid biosynthetic process	HSD17B8,A0A140TAC7,C9E895,PHGDH,F1LX07,ALDH1A1,ASS1,APOA1	1.21303e-05		cortical actin cytoskeleton	FLOT2,F1MA36	0.00625699		Fatty acid biosynthesis	HSD17B8	0.0311915		Abnormal abdomen morphology	M0R544,D3ZT90,A0A0G2K478,GCLC,F1LNG8,ASS1,GPD1,PNP,APOA1	0.00627883
G3V8L6	potassium voltage-gated channel subfamily A member 6 [Source:RGD Symbol;Acc:62083]	Kcna6	0.459663	0.00236085		lipid binding	F1MA36,CPNE1,ANXA3,HIP1R,Q5XI77,APOA1,B1H248,D4A3S6	0.00511248		glutamine family amino acid metabolic process	NIT2,D4ADU2,PHGDH,F1LX07,ASS1	1.37378e-05		polymeric cytoskeletal fiber	A0JN25,TUBB2B,GFAP,F1LRC2,A0A0G2K1L5,TUBB2A,G3V6L4	0.00672807		Fatty acid metabolism	HSD17B8,HADH	0.0326208		Green urine	Q6AZ33	0.00659047
SERA	D-3-phosphoglycerate dehydrogenase	Phgdh	-0.466821	0.00277855		S100 protein binding	B2GVB1,Q5XI77	0.00511248		generation of precursor metabolites and energy	M0R544,G3V784,D3ZQD3,A0A0G2K478,A0A0G2JZT0,M0R5J4,F1LX07,GPD1,A0A0G2JVG3	1.69639e-05		presynaptic active zone	FLOT2,C9E895	0.00693947		Pathways of neurodegeneration - multiple diseases	A0JN25,F1MA36,TUBB2B,TUBB2A,G3V6L4	0.0416336		Abnormal enzyme/coenzyme activity	ALDH2,M0R544,D3ZT90,A0A0G2K478,F1LNG8,GPD1,HADH,ASPA	0.00707779
M0RBX6	Histone H3	AABR07027811.2/Na - Uniprot	-2.01786	0.00280125		ribonucleotide binding	CAMKV,D3ZT90,A0A0G2K478,A0A0G2JZT0,F8WFH8,D3ZLK9,EHD3,TUBB2B,ASS1,CLCN3,NUBP1,TUBB2A,G3V6L4,F1M953,A0A0G2KAB2	0.00511248		regulation of biological quality	CAMKV,M0R544,A0JN25,FLOT2,G3V7V6,HSD17B8,F1MA36,D4ADU2,A0A0G2JZT0,C9E895,GCLC,D3ZDX5,TRPV2,HIP1R,A0A0G2JSW1,ALDH1A1,EHD3,A0A0H2UHS8,GFAP,SNF8,A0A0G2K3G0,FTL1,CLCN3,A0A096P6L8,APOA1,HADH,NUBP1,F1M953,A0A0G2KAB2	1.74915e-05		late endosome membrane	SNF8,CLCN3,B1H248	0.00693947		Sulfur metabolism	F1LRJ9	0.0450956		Cerebral white matter atrophy	PHGDH,D3ZVS2,ASPA	0.0070996
TRPV2	transient receptor potential cation channel, subfamily V, member 2 [Source:RGD Symbol;Acc:3965]	Trpv2	-0.644143	0.00280125		purine nucleotide binding	CAMKV,D3ZT90,A0A0G2K478,A0A0G2JZT0,F8WFH8,D3ZLK9,EHD3,TUBB2B,ASS1,CLCN3,NUBP1,TUBB2A,G3V6L4,F1M953,A0A0G2KAB2	0.00511248		monosaccharide metabolic process	G3V784,D3Z955,A0A140TAC7,GCLC,F1LX07,GPD1,SORD	2.42733e-05		organelle envelope	G3V7V6,HSD17B8,D3ZWB7,F1LX07,B2GVB1,ASS1,Q5XI77,O89035,B2GUZ6	0.00769713		Central carbon metabolism in cancer	A0A0G2JVG3,IDH1	0.0459057		Frontolimbic dementia	A0JN25	0.00711142
D3ZWB7	sialidase 4 [Source:RGD Symbol;Acc:9204096]	NEWGENE_1308624	-1.51367	0.0029609		calcium-dependent protein binding	ANXA3,B2GVB1,Q5XI77	0.0052557		regulation of cellular component organization	CAMKV,A0JN25,A0A0G2K478,F1MA36,D4ADU2,A0A0G2JZT0,GCLC,F8WFH8,M0R5J4,D3ZDX5,TRPV2,HIP1R,EHD3,GFAP,ARRB2,A0A0G2K3G0,A0A096P6L8,APOA1,NUBP1,B2GUZ6,A0A0G2KAB2,HDGFL3	4.33643e-05		envelope	G3V7V6,HSD17B8,D3ZWB7,F1LX07,B2GVB1,ASS1,Q5XI77,O89035,B2GUZ6	0.00769713		NOD-like receptor signaling pathway	A0A0G2JZT0,TRPV2	0.0534734		Opisthotonus	D3ZT90,PHGDH,ASPA	0.00711142
	neuraminidase 4 [Source:RGD Symbol;Acc:1308624]	Neu4				molecular carrier activity	A0A0G2JSW3,A0A1K0FUA6	0.0052557		alpha-amino acid metabolic process	NIT2,D4ADU2,PHGDH,A0A0G2K5P7,F1LX07,ASS1	4.73018e-05		neurofibrillary tangle	A0JN25	0.00769713		Gap junction	TUBB2B,TUBB2A	0.0628616		Abnormality of higher mental function	M0R544,A0JN25,D3ZT90,A0A0G2K478,F1MA36,Q3B8P4,C9E895,GCLC,PHGDH,D3ZLK9,F1LX07,D3ZVS2,TUBB2B,ASS1,PNP,HADH,A0A0G2K1L5,G3V6L4,B2GUZ6,ASPA	0.00711142
D3ZLK9	NAD(P)HX dehydratase [Source:RGD Symbol;Acc:1562691]	Naxd	-0.64081	0.00297965		intramolecular transferase activity, phosphotransferases	D3Z955,Q5RK25	0.00553034		dicarboxylic acid metabolic process	NIT2,D4ADU2,F1LX07,ASS1,IDH1	5.09773e-05		phagocytic vesicle	ANXA3,Q5XI77,CLCN3	0.00769713		Amyotrophic lateral sclerosis	TUBB2B,Q5XI77,TUBB2A,G3V6L4	0.0628616		Seizure	A0JN25,D3ZT90,A0A0G2K478,Q3B8P4,C9E895,PHGDH,D3ZLK9,F1LX07,D3ZVS2,TUBB2B,ASS1,GFAP,HADH,TUBB2A,G3V6L4,ASPA	0.00711142
F2Z3T7	isochorismatase domain containing 1 [Source:RGD Symbol;Acc:1307632]	Isoc1	0.673488	0.00323717		hydrolase activity, acting on carbon-nitrogen (but not peptide) bonds	NIT2,DPYSL5,F1M7Q5,ASPA	0.00553034		neuron development	A0JN25,A0A0G2K478,CPNE1,D3ZDX5,PHGDH,TRPV2,DPYSL5,TUBB2B,GFAP,TSPAN2,A0A096P6L8,APOA1,G3V6L4,B2GUZ6,HDGFL3	5.09773e-05		excitatory synapse	F1MA36,A0A0G2K872	0.00837669		Influenza A	A0A0G2JXT3	0.0633366		Abnormal peripheral nervous system morphology	A0JN25,D3ZT90,A0A0G2K478,F1MA36,GCLC,F8WFH8,F1LNG8,SORD,HADH,A0A0G2K1L5	0.00711142
	isochorismatase domain-containing protein 1 [Source:RGD Symbol;Acc:9465707]	LOC103694869				deoxyguanosine kinase activity	A0A0G2K478	0.00596693		system development	M0R544,A0JN25,A0A0G2K478,F1MA36,D4ADU2,CPNE1,F8WFH8,D3ZDX5,ANXA3,PHGDH,TRPV2,DPYSL5,HIP1R,F1LX07,A0A0G2JSW1,ALDH1A1,TUBB2B,ASS1,A0A0G2JVG3,GFAP,ARRB2,A0A0G2K3G0,A0A140TAJ2,TSPAN2,PNP,F1LRC2,A0A096P6L8,APOA1,G3V6L4,B2GUZ6,F1M953,ASPA,HDGFL3	5.3514e-05		microtubule	A0JN25,TUBB2B,A0A0G2K1L5,TUBB2A,G3V6L4	0.00856		RNA degradation	Q3B8P4,F1M953	0.0633366		Abnormality of the urinary system	Q6AZ33,M0R544,A0JN25,D3ZT90,A0A0G2K478,GCLC,PHGDH,D3ZVS2,ASS1,PNP,A0A096P6L8,APOA1,HADH,A0A0G2K1L5,F1M953,ASPA	0.00711142
GGACT	gamma-glutamylamine cyclotransferase [Source:RGD Symbol;Acc:1304748]	Ggact	1.67294	0.00323717		calcium ion binding	CPNE1,ANXA3,F1LX07,EHD3,B2GVB1,Q5XI77,F1LRC2,A0A0G2K0U3	0.00597858		regulation of multicellular organismal process	M0R544,A0JN25,A0A0G2JZT0,F8WFH8,D3ZDX5,ANXA3,TRPV2,HIP1R,F1LX07,A0A0G2JSW1,ALDH1A1,EHD3,A0A0G2JVG3,GFAP,ARRB2,A0A0G2K3G0,PNP,F1LRC2,A0A096P6L8,APOA1,HADH	6.79288e-05		glutamatergic synapse	CAMKV,FLOT2,F1MA36	0.00856		Alzheimer disease	A0JN25,TUBB2B,TUBB2A,G3V6L4	0.0633366		Axial muscle stiffness	A0JN25	0.00711142
DHI1	Corticosteroid 11-beta-dehydrogenase isoenzyme 1	Hsd11b1	2.04615	0.00369046		L-gulonolactone oxidase activity	A0A140TAC7	0.00597858		membrane organization	FLOT2,D4ADU2,A0A0G2JZT0,GCLC,A0A0G2K290,HIP1R,CLCN3,F1LRC2,APOA1,A0A0G2K1L5,D4A3S6,A0A0G2KAB2	8.87358e-05		axon terminus	C9E895,G3V8L6,CLCN3	0.00856		Lysosome	M0R544	0.0633366		Autosomal dominant inheritance	ALDH2,Q6AZ33,A0JN25,F1MA36,F8WFH8,TUBB2B,GFAP,A0A0G2K3G0,Q5XI77,A0A096P6L8,APOA1,A0A0G2K1L5,TUBB2A,G3V6L4,IDH1,F1M953	0.00711142
A0A0G2K5P7	cysteine sulfinic acid decarboxylase [Source:RGD Symbol;Acc:621030]	Csad	0.312895	0.00408772		intramolecular oxidoreductase activity, transposing S-S bonds	G3V6T7	0.00597858		ATP metabolic process	G3V784,A0A0G2K478,A0A0G2JZT0,M0R5J4,F1LX07,GPD1,A0A0G2JVG3	0.000136177		bounding membrane of organelle	FLOT2,G3V7V6,ANXA3,EHD3,ASS1,GFAP,SNF8,CLCN3,B1H248,B2GUZ6	0.00870264		Peroxisome	F1LNG8,IDH1	0.0640786		Decreased amplitude of sensory action potentials	F1LNG8,SORD	0.00711142
A0A0G2K872	cell adhesion molecule 3 [Source:RGD Symbol;Acc:1307035]	Cadm3	-0.280233	0.00457457		protein disulfide isomerase activity	G3V6T7	0.00597858		protein-containing complex assembly	A0JN25,HSD17B8,F1MA36,A0A0G2JZT0,CRYZ,F8WFH8,G3V8L6,HIP1R,EHD3,CLYBL,A0A0G2K3G0,F1LRC2,A0A096P6L8,APOA1,A0A0G2KAB2,HDGFL3	0.000162064		anchored component of presynaptic active zone membrane	FLOT2	0.00908754		Axon guidance	D3ZDX5,DPYSL5	0.0687019		Atrophy/Degeneration affecting the cerebrum	A0JN25,D3ZT90,A0A0G2K478,Q3B8P4,C9E895	0.00711142
ACOT2	acyl-CoA thioesterase 2 [Source:RGD Symbol;Acc:621055]	Acot2	0.338023	0.00457457		D-arabinono-1,4-lactone oxidase activity	A0A140TAC7	0.00597858		glycolytic process	G3V784,A0A0G2JZT0,M0R5J4,GPD1,A0A0G2JVG3	0.000192904		cortical cytoskeleton	FLOT2,F1MA36	0.00934508		Human T-cell leukemia virus 1 infection	A0A0G2JXT3	0.0835064		Dyslexia	A0JN25,GCLC	0.00711142
B5DFK5	Hip1r protein	Hip1r	0.301997	0.00457457		C4-dicarboxylate transmembrane transporter activity	F1LX07,O89035	0.00597858		regulation of cellular component size	A0JN25,F1MA36,A0A0G2JZT0,TRPV2,HIP1R,SNF8,CLCN3,A0A096P6L8	0.00019314		apical part of cell	F1MA36,D4ADU2,HIP1R,CLCN3,A0A096P6L8	0.00971327		Salmonella infection	TUBB2B,TUBB2A,G3V6L4	0.0853525		Abnormal liver morphology	M0R544,D3ZT90,A0A0G2K478,GCLC,F1LNG8,ASS1,GPD1,APOA1,HADH	0.00711142
DPYL5	Dihydropyrimidinase-related protein 5	Dpysl5	-0.25006	0.00457457		oxidoreductase activity, acting on the aldehyde or oxo group of donors, NAD or NADP as acceptor	ALDH2,ALDH1A1,A0A0G2JSI1	0.00597858		carbohydrate derivative metabolic process	G3V784,D3ZT90,A0A0G2K478,A0A0G2JZT0,M0R5J4,D3ZWB7,ACOT2,F1M7Q5,F1LX07,GPD1,A0A0G2JVG3,PNP	0.00019314		axonal growth cone	TRPV2,G3V6L4	0.00971327		Arginine biosynthesis	ASS1	0.0853525		Dementia	A0JN25,D3ZT90,A0A0G2K478	0.00711142
F1M7Q5	adenosine monophosphate deaminase 3 [Source:RGD Symbol;Acc:2111]	Ampd3	0.556928	0.00457457		alpha-glucosidase activity	M0R544	0.00686882		ATP generation from ADP	G3V784,A0A0G2JZT0,M0R5J4,GPD1,A0A0G2JVG3	0.00019314		cell junction	CAMKV,FLOT2,F1MA36,A0A0G2JZT0,C9E895,A0A140TAA1,G3V8L6,A0A0G2K872,TUBB2B,ARRB2,CLCN3	0.00971327		Aminoacyl-tRNA biosynthesis	F8WFH8	0.0885355		Limb muscle weakness	A0JN25,A0A0G2K478,F1M7Q5,F1LNG8,SORD	0.00711142
F1LX07	solute carrier family 25 member 12 [Source:RGD Symbol;Acc:1305181]	Slc25a12	0.250098	0.00457601		carboxy-lyase activity	C9E895,A0A0G2K5P7	0.00686882		lipid metabolic process	A0A0G2JXT3,D3ZT90,G3V7V6,HSD17B8,PTGR2,D3ZWB7,ACOT2,A0A0G2JSW1,ALDH1A1,F1LTW9,A0A140TAJ2,APOA1,HADH,IDH1,Q5RJK6	0.000199407		glutamate-cysteine ligase complex	GCLC	0.00980013		Pentose and glucuronate interconversions	SORD	0.0921655		Lipid accumulation in hepatocytes	A0A0G2K478,F1LNG8,GPD1,HADH	0.00711142
F1LNG8	mitochondrial inner membrane protein MPV17 [Source:RGD Symbol;Acc:1310512]	Mpv17	-0.844274	0.00472146		purine ribonucleoside triphosphate binding	CAMKV,A0A0G2K478,A0A0G2JZT0,F8WFH8,D3ZLK9,EHD3,TUBB2B,ASS1,CLCN3,NUBP1,TUBB2A,G3V6L4,F1M953,A0A0G2KAB2	0.00843309		ADP metabolic process	G3V784,A0A0G2JZT0,M0R5J4,GPD1,A0A0G2JVG3	0.000226258		perinuclear region of cytoplasm	FLOT2,HIP1R,EHD3,B2GVB1,SNF8,F1LRC2	0.010787		Glycine, serine and threonine metabolism	PHGDH	0.093582		Slurred speech	A0JN25,F1MA36	0.00711142
M0R7R2	similar to Protein C6orf203 [Source:RGD Symbol;Acc:1597785]	LOC683897	0.371491	0.00472146		phosphoglycerate dehydrogenase activity	PHGDH	0.00878231		axon development	A0JN25,D3ZDX5,TRPV2,DPYSL5,TUBB2B,TSPAN2,A0A096P6L8,APOA1,G3V6L4	0.000233936		neuron projection terminus	C9E895,G3V8L6,CLCN3	0.0110528		Biosynthesis of unsaturated fatty acids	ACOT2	0.093582		Storage in hepatocytes	A0A0G2K478,F1LNG8,GPD1,HADH	0.00711142
F1LRJ9	selenium binding protein 1 [Source:RGD Symbol;Acc:620571]	Selenbp1	-0.734023	0.00587174		3-oxoacyl-[acyl-carrier-protein] reductase (NADH) activity	HSD17B8	0.00878231		cellular amino acid biosynthetic process	C9E895,PHGDH,F1LX07,ASS1	0.000252576		cytoplasmic vesicle	G3V6T7,FLOT2,ANXA3,HIP1R,EHD3,SNF8,ARRB2,Q5XI77,CLCN3,APOA1,B1H248	0.0110528		Type I diabetes mellitus	C9E895	0.0965219		Limb dystonia	A0JN25,D3ZT90	0.00711142
	selenium-binding protein 1 [Source:RGD Symbol;Acc:9292945]	LOC103689947				protein dimerization activity	F8WFH8,M0RBX6,HIP1R,A0A0G2K872,TUBB2B,B2GVB1,GPD1,SNF8	0.00878231		organic hydroxy compound metabolic process	G3V7V6,D4ADU2,F1LX07,ALDH1A1,GPD1,SORD,APOA1,IDH1,Q5RJK6	0.000252576		pigment granule	G3V6T7	0.0111372		Prion disease	TUBB2B,TUBB2A,G3V6L4	0.0991488		Freezing of gait	A0JN25	0.00711142
GSTM5	glutathione S-transferase, mu 5 [Source:RGD Symbol;Acc:61964]	Gstm5	0.505539	0.00643743		NADH binding	HSD17B8	0.00878231		multicellular organism development	M0R544,A0JN25,A0A0G2K478,F1MA36,D4ADU2,CPNE1,F8WFH8,D3ZDX5,ANXA3,PHGDH,TRPV2,DPYSL5,HIP1R,F1LX07,A0A0G2JSW1,ALDH1A1,TUBB2B,ASS1,A0A0G2JVG3,GFAP,ARRB2,A0A0G2K3G0,A0A140TAJ2,TSPAN2,PNP,F1LRC2,A0A096P6L8,APOA1,G3V6L4,B2GUZ6,F1M953,ASPA,HDGFL3	0.000252576		melanosome	G3V6T7	0.0111372		2-Oxocarboxylic acid metabolism	IDH1	0.0994237		Abnormal peripheral action potential amplitude	F1LNG8,SORD	0.00711142
	glutathione S-transferase mu 3 [Source:RGD Symbol;Acc:11402080]	Gstm3				15-oxoprostaglandin 13-oxidase activity	PTGR2	0.00905096		positive regulation of small molecule metabolic process	A0A0G2JZT0,F1LX07,CLYBL,GPD1,APOA1	0.000252576		intracellular vesicle	G3V6T7,FLOT2,ANXA3,HIP1R,EHD3,SNF8,ARRB2,Q5XI77,CLCN3,APOA1,B1H248	0.0111372		Insulin signaling pathway	FLOT2	0.0994237		Dystonia	A0JN25,D3ZT90,Q3B8P4,C9E895,D3ZLK9,F1LNG8	0.00711142
A0A0G2JSW1	ORMDL sphingolipid biosynthesis regulator 3 [Source:RGD Symbol;Acc:1560577]	Ormdl3	1.2576	0.0066961		ATP-dependent NAD(P)H-hydrate dehydratase activity	D3ZLK9	0.0091923		negative regulation of cellular component organization	A0JN25,A0A0G2K478,F1MA36,GCLC,HIP1R,GFAP,ARRB2,A0A0G2K3G0,APOA1,NUBP1,HDGFL3	0.000254545		ESCRT complex	SNF8,B1H248	0.0111372		Proximal tubule bicarbonate reclamation	O89035	0.105093		Abnormality of metabolism/homeostasis	ALDH2,Q6AZ33,M0R544,D3ZT90,A0A0G2K478,GCLC,PHGDH,D3ZLK9,F1LNG8,D3ZVS2,ASS1,GPD1,SORD,PNP,A0A096P6L8,APOA1,HADH	0.00711142
G3V651	galectin-related inter-fiber protein [Source:RGD Symbol;Acc:71055]	Grifin	-2.19544	0.00792114		ADP-dependent NAD(P)H-hydrate dehydratase activity	D3ZLK9	0.0091923		purine nucleoside diphosphate metabolic process	G3V784,A0A0G2JZT0,M0R5J4,GPD1,A0A0G2JVG3	0.000254545		axolemma	A0JN25	0.0123531		Dopaminergic synapse	ARRB2,G3V6L4	0.108769		Granulovacuolar degeneration	A0JN25	0.00711142
AL1A1	Retinal dehydrogenase 1	Aldh1a1	1.48632	0.00878545		gamma-glutamylaminecyclotransferase activity	GGACT	0.00925868		purine ribonucleoside diphosphate metabolic process	G3V784,A0A0G2JZT0,M0R5J4,GPD1,A0A0G2JVG3	0.000254545		uropod	FLOT2	0.0125906		Huntington disease	TUBB2B,TUBB2A,G3V6L4	0.113592		Abnormal CNS myelination	M0R544,PHGDH,F1LX07,D3ZVS2,GFAP,ASPA	0.00711142
EHD3	EH-domain containing 3 [Source:RGD Symbol;Acc:621762]	Ehd3	0.20505	0.00903732		aspartate 1-decarboxylase activity	A0A0G2K5P7	0.00944764		anatomical structure development	M0R544,A0JN25,FLOT2,A0A0G2K478,F1MA36,D4ADU2,CPNE1,F8WFH8,D3ZDX5,ANXA3,PHGDH,TRPV2,DPYSL5,HIP1R,F1LX07,A0A0G2JSW1,ALDH1A1,TUBB2B,ASS1,A0A0G2JVG3,GFAP,ARRB2,A0A0G2K3G0,TAGLN2,A0A140TAJ2,TSPAN2,PNP,F1LRC2,A0A096P6L8,APOA1,G3V6L4,B2GUZ6,F1M953,ASPA,HDGFL3	0.000265768		cell trailing edge	FLOT2	0.0125906		Vitamin digestion and absorption	APOA1	0.114804		Dicarboxylic aciduria	D3ZT90,D3ZVS2,HADH	0.00711142
KACA	Ig kappa chain C region, A allele	None	-1.64731	0.00903732		sulfinoalanine decarboxylase activity	A0A0G2K5P7	0.00944764		ribonucleoside diphosphate metabolic process	G3V784,A0A0G2JZT0,M0R5J4,GPD1,A0A0G2JVG3	0.000269136		endoplasmic reticulum lumen	G3V6T7	0.0125906		GABAergic synapse	C9E895	0.130877		Abnormal myelination	M0R544,D3ZT90,PHGDH,F1LX07,F1LNG8,D3ZVS2,GFAP	0.00711142
A0A0H2UHS8	FXYD domain-containing ion transport regulator 1 [Source:RGD Symbol;Acc:69306]	Fxyd1	0.293576	0.0116156		sulfur compound binding	D3ZT90,D3ZQD3,A0A0G2K3G0,A0A096P6L8	0.00944764		regulation of transport	D4ADU2,A0A0G2JZT0,GCLC,G3V8L6,TRPV2,HIP1R,EHD3,A0A0H2UHS8,GFAP,SNF8,ARRB2,APOA1,HADH,A0A0G2K1L5,A0A0G2K0U3,A0A0G2KAB2	0.000285253		anchored component of presynaptic membrane	FLOT2	0.0142017		Ovarian steroidogenesis	ACOT2	0.138617		Hepatic steatosis	A0A0G2K478,F1LNG8,GPD1,HADH	0.00711142
D3ZVS2	L-2-hydroxyglutarate dehydrogenase [Source:RGD Symbol;Acc:1306250]	L2hgdh	0.425543	0.0128097		inorganic molecular entity transmembrane transporter activity	D4ADU2,A0A0G2JZT0,G3V8L6,TRPV2,F1LX07,M0R8C6,CLCN3,O89035	0.00973567		positive regulation of multicellular organismal process	A0JN25,A0A0G2JZT0,D3ZDX5,ANXA3,TRPV2,F1LX07,A0A0G2JVG3,GFAP,ARRB2,A0A0G2K3G0,PNP,F1LRC2,A0A096P6L8,HADH	0.00032818		ciliary pocket membrane	EHD3	0.015239		Phagosome	TUBB2B,TUBB2A	0.144682		Tachylalia	A0JN25	0.00711142
CLYBL	citrate lyase beta like [Source:RGD Symbol;Acc:1304615]	Clybl	1.99539	0.0134887		NADPH:quinone reductase activity	CRYZ	0.00984102		regulation of plasma membrane bounded cell projection organization	A0JN25,A0A0G2K478,A0A0G2JZT0,D3ZDX5,TRPV2,GFAP,A0A0G2K3G0,A0A096P6L8,B2GUZ6,A0A0G2KAB2	0.00032818		ciliary pocket	EHD3	0.015239		MAPK signaling pathway	A0JN25	0.144682		CNS demyelination	D3ZVS2,GFAP,ASPA	0.00726186
TBB2B	Tubulin beta-2B chain	Tubb2b	-0.308521	0.0134887		isomerase activity	G3V6T7,D3Z955	0.00984102		nucleoside diphosphate phosphorylation	G3V784,A0A0G2JZT0,M0R5J4,GPD1,A0A0G2JVG3	0.000329179		flotillin complex	FLOT2	0.0153819		Nicotinate and nicotinamide metabolism	PNP	0.152041		Irritability	A0JN25,PHGDH,D3ZLK9,ASS1,ASPA	0.00758123
D4AE02	Uncharacterised Protein - Uniprot	AABR07053472.1/Na - Uniprot	-0.339258	0.0155912		cytoskeletal protein binding	A0JN25,F1MA36,DPYSL5,HIP1R,B2GVB1,F1LRC2,D4A3S6,G3V6L4,HDGFL3	0.00984102		generation of neurons	A0JN25,A0A0G2K478,CPNE1,D3ZDX5,PHGDH,TRPV2,DPYSL5,TUBB2B,GFAP,TSPAN2,A0A096P6L8,APOA1,G3V6L4,B2GUZ6,ASPA,HDGFL3	0.000332778		spectrin	F1MA36	0.0164787		Spinocerebellar ataxia	F1MA36	0.155327		Firm muscles	M0R544	0.00858293
A0A0G2K6D5	pitrilysin metallopeptidase 1 [Source:RGD Symbol;Acc:1310998]	Pitrm1	0.384989	0.015837		proteoglycan binding	A0A0G2K3G0,A0A096P6L8	0.00984102		pyruvate metabolic process	G3V784,A0A0G2JZT0,M0R5J4,GPD1,A0A0G2JVG3	0.000334588		spectrin-associated cytoskeleton	F1MA36	0.0164787		Type II diabetes mellitus	A0A0G2JVG3	0.15785		Hepatic necrosis	A0A0G2K478,HADH	0.00858293
M0R8C6	solute carrier family 14 member 1 (Kidd blood group) [Source:RGD Symbol;Acc:3688]	Slc14a1	0.436951	0.016396		protein homodimerization activity	F8WFH8,HIP1R,A0A0G2K872,B2GVB1,GPD1,SNF8,IDH1	0.00984102		L-ascorbic acid metabolic process	A0A140TAC7,GCLC	0.000335916		intrinsic component of plasma membrane	FLOT2,A0A0G2JZT0,D3ZDX5,G3V8L6,A0A0G2K872,M0R8C6,CLCN3,A0A0G2K1L5,A0A0G2K0U3	0.0164787		Fat digestion and absorption	APOA1	0.174183		T2 hypointense basal ganglia	D3ZT90	0.00858293
B2GVB1	S100 calcium binding protein A6 [Source:RGD Symbol;Acc:620264]	S100a6	2.28188	0.0171781		hydrolase activity	NIT2,M0R544,Q3B8P4,CPNE1,D4AA35,D3ZWB7,DPYSL5,ACOT2,F1M7Q5,CLYBL,TUBB2B,A0A0G2K6D5,TUBB2A,G3V6L4,D3ZEH6,DPP3,ASPA,Q5RJK6	0.00984102		sulfur compound biosynthetic process	D3ZT90,D4ADU2,GCLC,A0A0G2K5P7	0.000336206		recycling endosome	EHD3,SNF8,CLCN3	0.0168749		Hedgehog signaling pathway	ARRB2	0.179187		Low-output congestive heart failure	M0R544	0.00858293
F1LTW9	EFR3 homolog B [Source:RGD Symbol;Acc:1310845]	Efr3b	0.30555	0.0210544		lipoprotein particle binding	A0JN25,APOA1	0.00984102		nucleotide phosphorylation	G3V784,A0A0G2JZT0,M0R5J4,GPD1,A0A0G2JVG3	0.000336206		synaptic membrane	FLOT2,A0A0G2K872,ARRB2,CLCN3	0.0168749		Cholesterol metabolism	APOA1	0.187553		Symmetrical progressive peripheral demyelination	D3ZT90	0.00858293
ASSY	Argininosuccinate synthase	Ass1	-0.489887	0.0214463		protein-lipid complex binding	A0JN25,APOA1	0.00984102		regulation of cell projection organization	A0JN25,A0A0G2K478,A0A0G2JZT0,D3ZDX5,TRPV2,GFAP,A0A0G2K3G0,A0A096P6L8,B2GUZ6,A0A0G2KAB2	0.000355986		apical plasma membrane	F1MA36,HIP1R,CLCN3,A0A096P6L8	0.0168926		Mineral absorption	FTL1	0.187553		Abnormality of the digestive system	Q6AZ33,M0R544,A0JN25,D3ZT90,A0A0G2K478,Q3B8P4,C9E895,GCLC,PHGDH,D3ZLK9,F1LNG8,ASS1,GPD1,Q5XI77,PNP,APOA1,HADH,IDH1,F1M953,ASPA	0.00864441
GPDA	Glycerol-3-phosphate dehydrogenase [NAD(+)], cytoplasmic	Gpd1	0.319813	0.0214463		glutamate decarboxylase activity	C9E895	0.00986775		cellular component biogenesis	A0JN25,FLOT2,HSD17B8,F1MA36,A0A0G2JZT0,CRYZ,F8WFH8,D3ZDX5,G3V8L6,HIP1R,A0A0G2JSW1,EHD3,CLYBL,SNF8,A0A0G2K3G0,F1LRC2,A0A096P6L8,APOA1,NUBP1,D4A3S6,F1M953,A0A0G2KAB2,HDGFL3	0.00037925		ferritin complex	FTL1	0.0171984		Pyrimidine metabolism	PNP	0.197367		Brain atrophy	A0JN25,D3ZT90,A0A0G2K478,Q3B8P4,C9E895	0.00864441
DHSO	Sorbitol dehydrogenase	Sord	-0.41342	0.0224852		adenyl ribonucleotide binding	CAMKV,D3ZT90,A0A0G2K478,A0A0G2JZT0,F8WFH8,D3ZLK9,ASS1,CLCN3,NUBP1,G3V6L4,F1M953,A0A0G2KAB2	0.00986775		serine family amino acid metabolic process	D4ADU2,PHGDH,A0A0G2K5P7	0.000382113		anchored component of synaptic membrane	FLOT2	0.0171984		Inflammatory mediator regulation of TRP channels	TRPV2	0.197367		Abnormality of the liver	Q6AZ33,M0R544,D3ZT90,A0A0G2K478,GCLC,F1LNG8,ASS1,GPD1,APOA1,HADH	0.00914594
A0A0G2JVG3	pyruvate kinase M1/2 [Source:RGD Symbol;Acc:3337]	Pkm	0.443105	0.0234658		flavin adenine dinucleotide binding	D3ZT90,A0A140TAC7	0.00996126		positive regulation of cellular process	A0JN25,FLOT2,A0A0G2JZT0,CPNE1,GCLC,F8WFH8,D3ZDX5,ANXA3,A0A0G2K290,TRPV2,HIP1R,F1LX07,A0A0G2JSW1,ALDH1A1,EHD3,A0A0H2UHS8,CLYBL,TUBB2B,D4AE02,ASS1,GPD1,GFAP,SNF8,ARRB2,A0A0G2K3G0,CLCN3,PNP,F1LRC2,A0A096P6L8,APOA1	0.000391884		intracellular ferritin complex	FTL1	0.0171984		GnRH secretion	ARRB2	0.202331		Motor seizure	D3ZT90,Q3B8P4,C9E895,PHGDH	0.0101575
GFAP	glial fibrillary acidic protein [Source:RGD Symbol;Acc:2679]	Gfap	0.508817	0.0234658		adenyl nucleotide binding	CAMKV,D3ZT90,A0A0G2K478,A0A0G2JZT0,F8WFH8,D3ZLK9,ASS1,CLCN3,NUBP1,G3V6L4,F1M953,A0A0G2KAB2	0.0100666		neuron differentiation	A0JN25,A0A0G2K478,CPNE1,D3ZDX5,PHGDH,TRPV2,DPYSL5,TUBB2B,GFAP,TSPAN2,A0A096P6L8,APOA1,G3V6L4,B2GUZ6,HDGFL3	0.000401152		clathrin-coated pit	HIP1R,ARRB2	0.0171984		Amino sugar and nucleotide sugar metabolism	Q5RK25	0.214455		Abnormality of the abdominal organs	Q6AZ33,M0R544,D3ZT90,A0A0G2K478,GCLC,F1LNG8,ASS1,GPD1,PNP,APOA1,HADH	0.0101575
KTI12	Protein KTI12 homolog	Kti12	-1.4258	0.0234658		kinase activity	CAMKV,G3V784,D3Z955,A0A0G2K478	0.010301		protein-containing complex subunit organization	A0JN25,HSD17B8,F1MA36,A0A0G2JZT0,CRYZ,F8WFH8,G3V8L6,HIP1R,EHD3,CLYBL,A0A0G2K3G0,F1LRC2,A0A096P6L8,APOA1,A0A0G2KAB2,HDGFL3	0.00046663		intrinsic component of presynaptic membrane	FLOT2,A0A0G2K872	0.0171984		Calcium signaling pathway	A0A0G2JZT0	0.253282		Limb apraxia	A0JN25	0.0104898
SNF8	SNF8 subunit of ESCRT-II [Source:RGD Symbol;Acc:1310144]	Snf8	-1.50129	0.0234658		2-hydroxyglutarate dehydrogenase activity	D3ZVS2	0.010301		developmental process	M0R544,A0JN25,FLOT2,A0A0G2K478,F1MA36,D4ADU2,CPNE1,F8WFH8,D3ZDX5,ANXA3,PHGDH,TRPV2,DPYSL5,HIP1R,F1LX07,A0A0G2JSW1,ALDH1A1,TUBB2B,ASS1,A0A0G2JVG3,GFAP,ARRB2,A0A0G2K3G0,TAGLN2,A0A140TAJ2,TSPAN2,CLCN3,PNP,F1LRC2,A0A096P6L8,APOA1,G3V6L4,B2GUZ6,F1M953,ASPA,HDGFL3	0.00046663		secretory granule	FLOT2,ANXA3,Q5XI77,CLCN3	0.017233		Bacterial invasion of epithelial cells	A0A096P6L8	0.256851		Slowed horizontal saccades	A0JN25	0.0104898
A0A1W2Q6C8	glial fibrillary acidic protein [Source:RGD Symbol;Acc:2679]	Gfap	0.655968	0.0248304		dicarboxylic acid transmembrane transporter activity	F1LX07,O89035	0.010301		nucleoside diphosphate metabolic process	G3V784,A0A0G2JZT0,M0R5J4,GPD1,A0A0G2JVG3	0.00046663		recycling endosome membrane	EHD3,CLCN3	0.0176565		Morphine addiction	ARRB2	0.262495		Fixed facial expression	A0JN25	0.0104898
ARRB2	arrestin, beta 2 [Source:RGD Symbol;Acc:2157]	Arrb2	0.286522	0.0248304		(S)-citramalyl-CoA lyase activity	CLYBL	0.010301		positive regulation of biological process	A0JN25,FLOT2,A0A0G2JZT0,CPNE1,GCLC,F8WFH8,D3ZDX5,ANXA3,A0A0G2K290,TRPV2,HIP1R,F1LX07,A0A0G2JSW1,ALDH1A1,EHD3,A0A0H2UHS8,CLYBL,TUBB2B,D4AE02,ASS1,GPD1,A0A0G2JVG3,GFAP,SNF8,ARRB2,A0A0G2K3G0,CLCN3,PNP,F1LRC2,A0A096P6L8,APOA1,HADH	0.00046663		haptoglobin-hemoglobin complex	A0A1K0FUA6	0.0176565		Glucagon signaling pathway	A0A0G2JVG3	0.262495		Abnormal axial muscle morphology	A0JN25	0.0104898
B6DYQ9	glutathione S-transferase, theta 2 [Source:RGD Symbol;Acc:69362]	Gstt2	-0.304341	0.0258736		oxoglutarate dehydrogenase (succinyl-transferring) activity	D3ZQD3	0.010301		gamma-aminobutyric acid metabolic process	C9E895,PHGDH	0.000467062		semaphorin receptor complex	D3ZDX5	0.0177028		Non-small cell lung cancer	G3V6L4	0.26425		Hyperreflexia	A0JN25,A0A0G2K478,F1MA36,C9E895,GCLC,F1LX07,TUBB2B,A0A0G2K1L5,ASPA	0.0104898
A0A0G2K3G0	similar to histidine-rich glycoprotein [Source:RGD Symbol;Acc:1594092]	LOC681544	1.46547	0.0272221		malate synthase activity	CLYBL	0.010301		C4-dicarboxylate transport	F1LX07,GFAP,O89035	0.000548506		SPOTS complex	A0A0G2JSW1	0.0177028		Glycerophospholipid metabolism	GPD1	0.26425		Hepatomegaly	M0R544,D3ZT90,A0A0G2K478,F1LNG8,ASS1,GPD1,APOA1	0.0104898
FRIL1	Ferritin light chain 1	Ftl1	-0.453429	0.0287023		glutamate-cysteine ligase activity	GCLC	0.010301		alcohol metabolic process	G3V7V6,ALDH1A1,GPD1,SORD,APOA1,IDH1,Q5RJK6	0.000548506		intrinsic component of synaptic membrane	FLOT2,A0A0G2K872,CLCN3	0.0177028		PPAR signaling pathway	APOA1	0.272597		Multifocal hyperintensity of cerebral white matter on MRI	M0R544	0.0108549
TAGL2	Transgelin-2	Tagln2	0.442529	0.0287023		tryptophan-tRNA ligase activity	F8WFH8	0.010301		water-soluble vitamin metabolic process	A0A140TAC7,GCLC,CLYBL	0.000576267		supramolecular fiber	A0JN25,TUBB2B,GFAP,F1LRC2,A0A0G2K1L5,TUBB2A,G3V6L4	0.0177028		ECM-receptor interaction	A0A096P6L8	0.27302		Depletion of mitochondrial DNA in liver	A0A0G2K478	0.0108549
A0A140TAJ2	serine incorporator 5 [Source:RGD Symbol;Acc:621571]	Serinc5	-0.321674	0.0296502		protein-containing complex binding	A0JN25,C9E895,HIP1R,GFAP,ARRB2,A0A0G2K3G0,F1LRC2,A0A096P6L8,APOA1	0.0104937		regulation of cytoskeleton organization	A0JN25,F1MA36,D3ZDX5,HIP1R,A0A0G2K3G0,APOA1,NUBP1,A0A0G2KAB2,HDGFL3	0.000579231		supramolecular polymer	A0JN25,TUBB2B,GFAP,F1LRC2,A0A0G2K1L5,TUBB2A,G3V6L4	0.0179055		Inositol phosphate metabolism	Q5RJK6	0.27553		Abnormality of the basal ganglia	A0JN25,D3ZT90,Q3B8P4	0.0108549
A0A0G2JSI1	aldehyde dehydrogenase 9 family, member A1 [Source:RGD Symbol;Acc:68409]	Aldh9a1	0.361674	0.030817		argininosuccinate synthase activity	ASS1	0.0106637		positive regulation of cell development	A0JN25,D3ZDX5,TRPV2,GFAP,A0A096P6L8,APOA1,ASPA	0.000618869		postsynaptic cytoskeleton	F1MA36	0.0179055		Parathyroid hormone synthesis, secretion and action	ARRB2	0.275955		Left ventricular outflow tract obstruction	M0R544	0.0108549
CLCN3	chloride voltage-gated channel 3 [Source:RGD Symbol;Acc:621219]	Clcn3	0.285429	0.0314215		L-iditol 2-dehydrogenase activity	SORD	0.010837		regulation of catabolic process	A0JN25,A0A0G2JZT0,GCLC,F1LX07,A0A0G2JSW1,GPD1,GFAP,SNF8,APOA1,IDH1,A0A0G2KAB2	0.000678553		growth cone	A0JN25,TRPV2,G3V6L4	0.0179055		Small cell lung cancer	A0A096P6L8	0.275955		Elevated hepatic transaminase	M0R544,A0A0G2K478,F1LNG8,GPD1,HADH	0.0108549
Q5XI77	annexin A11 [Source:RGD Symbol;Acc:1309911]	Anxa11	0.233476	0.0314215		intramolecular oxidoreductase activity	G3V6T7	0.0111736		neurogenesis	A0JN25,A0A0G2K478,CPNE1,D3ZDX5,PHGDH,TRPV2,DPYSL5,TUBB2B,GFAP,TSPAN2,A0A096P6L8,APOA1,G3V6L4,B2GUZ6,ASPA,HDGFL3	0.000765228		intrinsic component of presynaptic active zone membrane	FLOT2	0.0179055		Amoebiasis	A0A096P6L8	0.281339		Flushing	ALDH2	0.0116453
TSN2	Tetraspanin-2	Tspan2	-0.402035	0.0314215		platelet activating factor receptor binding	ARRB2	0.0111736		dicarboxylic acid transport	D4ADU2,F1LX07,GFAP,O89035	0.000765228		endosome membrane	EHD3,SNF8,CLCN3,B1H248	0.0181644		Cell adhesion molecules	A0A0G2K872	0.284354		Atrophy/Degeneration affecting the central nervous system	A0JN25,D3ZT90,A0A0G2K478,Q3B8P4,C9E895	0.0121333
PNPH	Purine nucleoside Phosphorylase	Pnp	0.668029	0.0332752		phosphotransferase activity, alcohol group as acceptor	CAMKV,G3V784,D3Z955	0.0115036		cellular component assembly	A0JN25,FLOT2,HSD17B8,F1MA36,A0A0G2JZT0,CRYZ,F8WFH8,D3ZDX5,G3V8L6,HIP1R,EHD3,CLYBL,A0A0G2K3G0,F1LRC2,A0A096P6L8,APOA1,NUBP1,D4A3S6,F1M953,A0A0G2KAB2,HDGFL3	0.000790895		myelin sheath	A0A140TAJ2,TSPAN2	0.0184267		Human papillomavirus infection	A0A0G2JVG3,A0A096P6L8	0.29086		Cholestasis	Q6AZ33,A0A0G2K478,GCLC,F1LNG8,APOA1	0.0121344
F1LRC2	allograft inflammatory factor 1 [Source:RGD Symbol;Acc:61924]	Aif1	1.14822	0.0344191		testosterone dehydrogenase (NAD+) activity	HSD17B8	0.0116439		organophosphate biosynthetic process	D3ZT90,A0A0G2K478,F1M7Q5,F1LX07,A0A0G2JSW1,PNP,APOA1,IDH1	0.000831234		site of polarized growth	A0JN25,TRPV2,G3V6L4	0.0190389		AGE-RAGE signaling pathway in diabetic complications	A0A096P6L8	0.293946		Sensory impairment	A0JN25,F1MA36,F1LNG8,SORD,A0A0G2K1L5	0.0126472
A0A096P6L8	fibronectin 1 [Source:RGD Symbol;Acc:2624]	Fn1	1.18918	0.0346014		glucosidase activity	M0R544	0.0116439		positive regulation of axonogenesis	A0JN25,D3ZDX5,TRPV2,A0A096P6L8	0.000835223		nuclear outer membrane	G3V7V6	0.0190389		IL-17 signaling pathway	A0A0G2KAB2	0.301007		Gliosis	A0JN25,D3ZLK9,D3ZVS2	0.0127896
APOA1	apolipoprotein A1 [Source:RGD Symbol;Acc:2130]	Apoa1	0.579653	0.0346014		deoxynucleoside kinase activity	A0A0G2K478	0.0125836		regulation of anatomical structure size	A0JN25,F1MA36,A0A0G2JZT0,TRPV2,HIP1R,SNF8,CLCN3,A0A096P6L8	0.000835223		dendrite cytoplasm	FLOT2	0.0192029		Relaxin signaling pathway	ARRB2	0.305836		Acidemia	D3ZT90,D3ZVS2	0.0131624
D3ZKR8	transmembrane protein 167A [Source:RGD Symbol;Acc:2323318]	Tmem167a	-0.638028	0.0350195		taste receptor binding	A0A0G2K1L5	0.0127413		taurine metabolic process	PHGDH,A0A0G2K5P7	0.000855746		growth cone membrane	TRPV2	0.0193694		Neuroactive ligand-receptor interaction	A0A0G2JZT0	0.305836		Abnormality of the genitourinary system	Q6AZ33,M0R544,A0JN25,D3ZT90,A0A0G2K478,C9E895,GCLC,PHGDH,D3ZVS2,ASS1,PNP,A0A096P6L8,APOA1,HADH,A0A0G2K1L5,IDH1,F1M953,ASPA	0.0131624
HCDH	Hydroxyacyl-coenzyme A dehydrogenase, mitochondrial	Hadh	0.379396	0.0356571		procollagen-proline 3-dioxygenase activity	A0A0G2K8N3	0.0131276		alkanesulfonate metabolic process	PHGDH,A0A0G2K5P7	0.000855746		glycerol-3-phosphate dehydrogenase complex	GPD1	0.0193694		Phosphatidylinositol signaling system	Q5RJK6	0.313467		Pallidal degeneration	D3ZT90	0.0131624
A0A0G2K1L5	receptor accessory protein 2 [Source:RGD Symbol;Acc:1586980]	Reep2	-0.255941	0.0383074		hydro-lyase activity	M0R5J4,D3ZLK9	0.0136212		regulation of organelle organization	A0JN25,F1MA36,GCLC,M0R5J4,D3ZDX5,HIP1R,EHD3,ARRB2,A0A0G2K3G0,APOA1,NUBP1,A0A0G2KAB2,HDGFL3	0.000861558		acrosomal membrane	FLOT2	0.0199253		Necroptosis	FTL1	0.336776		Symmetric peripheral demyelination	D3ZT90	0.0131624
NUBP1	nucleotide binding protein 1 [Source:RGD Symbol;Acc:1310514]	Nubp1	0.361277	0.0390155		channel regulator activity	A0A0H2UHS8,SNF8,A0A0G2K0U3	0.0136212		oxygen transport	A0A0G2JSW3,A0A1K0FUA6	0.000959155		presynaptic active zone membrane	FLOT2	0.0219385		JAK-STAT signaling pathway	GFAP	0.342232		Abnormality of blood and blood-forming tissues	D3ZT90,A0A0G2K478,GCLC,PHGDH,D3ZLK9,A0A0G2K3G0,PNP,A0A096P6L8,APOA1,HADH,IDH1,F1M953	0.0131624
O89035	solute carrier family 25 member 10 [Source:RGD Symbol;Acc:621430]	Slc25a10	0.285662	0.0390155		pyridoxal phosphate binding	C9E895,A0A0G2K5P7	0.0138114		positive regulation of nucleotide metabolic process	A0A0G2JZT0,F1LX07,GPD1	0.000959155		microtubule cytoskeleton	NIT2,A0JN25,TUBB2B,A0A140TAJ2,Q5XI77,A0A0G2K1L5,TUBB2A,G3V6L4,A0A0G2KAB2	0.0219385		Yersinia infection	A0A096P6L8	0.350851		Distal muscle weakness	A0JN25,A0A0G2K478,F1LNG8,SORD	0.0131624
A0A0G2K0U3	potassium voltage-gated channel interacting protein 1 [Source:RGD Symbol;Acc:70886]	Kcnip1	0.751876	0.0390242		transition metal ion binding	Q6AZ33,CRYZ,A0A0G2K8N3,A0A0G2K6D5,B2GVB1,SORD,A0A0G2K3G0,FTL1	0.0138114		positive regulation of neurogenesis	A0JN25,D3ZDX5,TRPV2,GFAP,A0A096P6L8,ASPA	0.000959155		organelle outer membrane	G3V7V6,ASS1,B2GUZ6	0.0219385		Neutrophil extracellular trap formation	CLCN3	0.367551		Progressive extrapyramidal muscular rigidity	A0JN25	0.0132342
TBB2A	Tubulin beta-2A chain	Tubb2a	-0.166898	0.0390242		aspartoacylase activity	ASPA	0.0138114		synapse organization	CAMKV,A0JN25,F1MA36,D4ADU2,D3ZDX5	0.000959155		outer membrane	G3V7V6,ASS1,B2GUZ6	0.0219385		cAMP signaling pathway	A0A0H2UHS8	0.373828		Palilalia	A0JN25	0.0132342
B1H248	vacuolar protein sorting 36 homolog [Source:RGD Symbol;Acc:1309754]	Vps36	-0.491961	0.0412643		L-amino acid transmembrane transporter activity	D4ADU2,F1LX07	0.0138114		protein complex oligomerization	HSD17B8,CRYZ,G3V8L6,EHD3,CLYBL	0.000959155		endoplasmic reticulum	G3V6T7,G3V784,G3V7V6,D4ADU2,A0A0G2K8N3	0.0219385		Chemokine signaling pathway	ARRB2	0.38748		Muscle spasm	A0A0G2K478,PHGDH,F1M7Q5,Q5XI77	0.0133364
D4A3S6	MTSS I-BAR domain containing 2 [Source:RGD Symbol;Acc:1309731]	Mtss2	-0.368485	0.0412643		vitamin B6 binding	C9E895,A0A0G2K5P7	0.0138114		positive regulation of purine nucleotide metabolic process	A0A0G2JZT0,F1LX07,GPD1	0.000959155		discoidal high-density lipoprotein particle	APOA1	0.0224553		Viral carcinogenesis	A0A0G2JVG3	0.40415		Peripheral vitreoretinal degeneration	A0A0G2K8N3	0.0134062
G3V6L4	kinesin family member 5C [Source:RGD Symbol;Acc:1308539]	Kif5c	0.207202	0.0412643		carboxylic acid binding	C9E895,A0A0G2K8N3,ASS1	0.0138762		positive regulation of ATP metabolic process	A0A0G2JZT0,F1LX07,GPD1	0.00103383		phosphopyruvate hydratase complex	M0R5J4	0.0231019		Ribosome	RPL5	0.414798		Late-onset spinocerebellar degeneration	GCLC	0.0136836
RL5	60S ribosomal protein L5	Rpl5	-0.285808	0.0412643		hemoglobin alpha binding	A0A1K0FUA6	0.0142699		positive regulation of reactive oxygen species metabolic process	A0JN25,ASS1,CLCN3,F1LRC2	0.00103383		neuron projection membrane	A0JN25	0.02383		Tuberculosis	F1M953	0.443908		Encephalopathy	D3ZT90,A0A0G2K478,D3ZLK9,F1LX07,HADH	0.0141311
IDHC	Isocitrate dehydrogenase [NADP] cytoplasmic	Idh1	-0.300145	0.0421431		methanethiol oxidase activity	F1LRJ9	0.0143945		glutathione biosynthetic process	D4ADU2,GCLC	0.0010546		lamellipodium	FLOT2,F1LRC2,D4A3S6	0.0241747		Focal adhesion	A0A096P6L8	0.450006		Abnormal circulating dicarboxylic acid concentration	D3ZT90,A0A0G2K478,D3ZVS2	0.0141311
B2GUZ6	reticulon 4 interacting protein 1 [Source:RGD Symbol;Acc:1563384]	Rtn4ip1	1.8929	0.0434565		transferase activity, transferring phosphorus-containing groups	CAMKV,G3V784,D3Z955,A0A0G2K478	0.0147982		hexose metabolic process	G3V784,D3Z955,F1LX07,GPD1,SORD,Q5RK25	0.00110308		cytoplasmic side of membrane	B2GVB1,GFAP,A0A0G2K0U3	0.0243201		Proteoglycans in cancer	A0A096P6L8	0.453008		Cognitive impairment	A0JN25,D3ZT90,A0A0G2K478,F1MA36	0.014315
F1M953	heat shock protein family A (Hsp70) member 9 [Source:RGD Symbol;Acc:1311806]	Hspa9	0.171161	0.0449077		ion transmembrane transporter activity	D4ADU2,A0A0G2JZT0,G3V8L6,TRPV2,F1LX07,M0R8C6,CLCN3,O89035	0.0150617		myelination	F1LX07,A0A0G2JSW1,A0A140TAJ2,TSPAN2,ASPA	0.00118564		cytoplasmic side of lysosomal membrane	GFAP	0.0243201		Regulation of actin cytoskeleton	A0A096P6L8	0.46724		Abnormal cerebral morphology	M0R544,A0JN25,D3ZT90,A0A0G2K478,Q3B8P4,C9E895,PHGDH,D3ZLK9,D3ZVS2,TUBB2B,ASS1,TUBB2A,G3V6L4,F1M953,ASPA	0.0144759
A0A0G2KAB2	mitogen-activated protein kinase 15 [Source:RGD Symbol;Acc:628675]	Mapk15	-0.292902	0.0453908		testosterone dehydrogenase [NAD(P)] activity	HSD17B8	0.0150617		ensheathment of neurons	F1LX07,A0A0G2JSW1,A0A140TAJ2,TSPAN2,ASPA	0.00124418		actin cytoskeleton	FLOT2,F1MA36,F1LTW9,F1LRC2,D4A3S6	0.0243201		Coronavirus disease - COVID-19	RPL5	0.555247		Abnormality of the cerebral vasculature	M0R544,D3ZT90,ASS1,PNP,A0A096P6L8	0.014801
D3ZEH6	nudix hydrolase 8 [Source:RGD Symbol;Acc:1309040]	Nudt8	1.43802	0.0453908		magnesium ion binding	M0R5J4,CLYBL,A0A0G2JVG3,IDH1	0.0150617		axon ensheathment	F1LX07,A0A0G2JSW1,A0A140TAJ2,TSPAN2,ASPA	0.00124418		integral component of plasma membrane	A0A0G2JZT0,D3ZDX5,G3V8L6,A0A0G2K872,M0R8C6,CLCN3,A0A0G2K1L5,A0A0G2K0U3	0.0243201		PI3K-Akt signaling pathway	A0A096P6L8	0.624704		Abnormal caudate nucleus morphology	D3ZT90,TUBB2B	0.0153778
DPP3	dipeptidylpeptidase 3 [Source:RGD Symbol;Acc:621127]	Dpp3	0.211415	0.0461942		intramolecular transferase activity	D3Z955,Q5RK25	0.0152393		nonribosomal peptide biosynthetic process	D4ADU2,GCLC	0.00124418		presynaptic membrane	FLOT2,A0A0G2K872	0.0273922		Olfactory transduction	ARRB2	0.953234		Abnormal glial cell morphology	A0JN25,D3ZLK9,D3ZVS2,IDH1	0.0153778
ACY2	Aspartoacylase	Aspa	0.389283	0.046229		peptidyl-proline 3-dioxygenase activity	A0A0G2K8N3	0.0152732		regulation of cardiac muscle cell membrane potential	EHD3,A0A0H2UHS8	0.00124418		cell body fiber	ASS1	0.0277545						Yellow subcutaneous tissue covered by thin, scaly skin	PHGDH	0.0153778
HDGR3	Hepatoma-derived growth factor-related protein 3	Hdgfl3	-0.250652	0.0483293		thiamine pyrophosphate binding	D3ZQD3	0.0156853		aspartate family amino acid metabolic process	NIT2,PHGDH,ASS1	0.00136388		astrocyte end-foot	GFAP	0.0289782						Conjunctival hyperemia	A0JN25	0.0153778
Q5RJK6	inositol polyphosphate-1-phosphatase [Source:RGD Symbol;Acc:1306071]	Inpp1	-0.505675	0.0483293		apolipoprotein binding	A0JN25	0.0156853		cysteine metabolic process	D4ADU2,A0A0G2K5P7	0.00136998		dendrite	A0JN25,FLOT2,ANXA3	0.0298513						Hypotonia	M0R544,D3ZT90,A0A0G2K478,F1MA36,Q3B8P4,C9E895,F1LX07,F1LNG8,D3ZVS2,TUBB2B,PNP,HADH,TUBB2A,ASPA	0.0153778
Q5RK25	phosphomannomutase 1 [Source:RGD Symbol;Acc:1310897]	Pmm1	-0.356434	0.0487091		heme binding	A0A0G2JSW3,A0A1K0FUA6	0.0156853		phosphorylation	CAMKV,A0JN25,G3V784,D3Z955,A0A0G2K478,A0A0G2JZT0,F8WFH8,M0R5J4,F1LTW9,GPD1,A0A0G2JVG3,ARRB2,A0A0G2K3G0,F1LRC2,A0A096P6L8,APOA1,A0A0G2KAB2,Q5RJK6	0.00141403		tRNA-splicing ligase complex	D4AE02	0.030122						Respiratory distress	M0R544,A0JN25	0.0153778
						amino acid binding	C9E895,ASS1	0.0156853		gas transport	A0A0G2JSW3,A0A1K0FUA6	0.00144838		endosome	FLOT2,EHD3,SNF8,ARRB2,CLCN3,B1H248	0.030122						Frontal release signs	A0JN25	0.0153778
						ATP binding	CAMKV,A0A0G2K478,A0A0G2JZT0,F8WFH8,D3ZLK9,ASS1,CLCN3,NUBP1,G3V6L4,F1M953,A0A0G2KAB2	0.0162348		negative regulation of cell volume	A0A0G2JZT0,CLCN3	0.00147739		dendritic tree	A0JN25,FLOT2,ANXA3	0.030122						Organic aciduria	D3ZT90,D3ZVS2,HADH	0.0153778
						glycerol-3-phosphate dehydrogenase [NAD+] activity	GPD1	0.0163469		purine-containing compound biosynthetic process	D3ZT90,A0A0G2K478,F1M7Q5,F1LX07,PNP	0.00153503		serine C-palmitoyltransferase complex	A0A0G2JSW1	0.0302538						Generalized ichthyosis	PHGDH	0.0153778
						acyl-CoA dehydrogenase activity	D3ZT90	0.0163469		negative regulation of organelle organization	A0JN25,F1MA36,GCLC,HIP1R,ARRB2,NUBP1,HDGFL3	0.00153503		endoplasmic reticulum palmitoyltransferase complex	A0A0G2JSW1	0.0302538						Generalized hypotonia	M0R544,D3ZT90,A0A0G2K478,F1MA36,Q3B8P4	0.0154683
						oxidoreductase activity, acting on the aldehyde or oxo group of donors, disulfide as acceptor	D3ZQD3	0.0163469		regulation of cell size	A0JN25,A0A0G2JZT0,TRPV2,CLCN3,A0A096P6L8	0.00153992		protein-cysteine S-palmitoyltransferase complex	A0A0G2JSW1	0.0302538						Abnormality of forebrain morphology	M0R544,A0JN25,D3ZT90,A0A0G2K478,Q3B8P4,C9E895,PHGDH,D3ZLK9,D3ZVS2,TUBB2B,ASS1,TUBB2A,G3V6L4,F1M953,ASPA	0.0154683
						G protein-coupled serotonin receptor binding	ARRB2	0.0163469		positive regulation of calcium ion transport	A0A0G2JZT0,TRPV2,EHD3,ARRB2	0.00154874		main axon	A0JN25	0.0314416						Cerebral hypomyelination	PHGDH,F1LX07	0.0154683
						glycerol-3-phosphate dehydrogenase [NAD(P)+] activity	GPD1	0.0163469		regulation of small molecule metabolic process	D4ADU2,A0A0G2JZT0,F1LX07,CLYBL,GPD1,APOA1	0.00185088		intermediate-density lipoprotein particle	APOA1	0.0321051						Hypsarrhythmia	Q3B8P4,C9E895,PHGDH	0.0160325
						follicle-stimulating hormone receptor binding	ARRB2	0.0163469		purine ribonucleotide biosynthetic process	D3ZT90,A0A0G2K478,F1M7Q5,F1LX07	0.00187278		extracellular exosome	SORD,A0A096P6L8	0.0322388						Athetosis	D3ZT90,PHGDH	0.0161244
						tetrapyrrole binding	A0A0G2JSW3,A0A1K0FUA6	0.0163469		vesicle-mediated transport	F1MA36,ANXA3,A0A0G2K290,HIP1R,EHD3,SNF8,ARRB2,Q5XI77,CLCN3,F1LRC2,APOA1,D3ZKR8,B1H248,A0A0G2KAB2	0.00192961		perikaryon	ASS1,F1LRC2	0.0330094						Neurodegeneration	A0JN25,D3ZLK9,Q5XI77	0.0165091
						alpha-1B adrenergic receptor binding	ARRB2	0.0163469		energy derivation by oxidation of organic compounds	M0R544,D3ZQD3,A0A0G2K478,F1LX07,GPD1	0.00202657		voltage-gated potassium channel complex	G3V8L6,A0A0G2K0U3	0.0330094						Cerebral hypoplasia	D3ZT90,PHGDH	0.0165559
						type 2A serotonin receptor binding	ARRB2	0.0163469		positive regulation of cellular component biogenesis	A0JN25,A0A0G2JZT0,F8WFH8,HIP1R,SNF8,A0A0G2K3G0,APOA1,A0A0G2KAB2	0.00203907		phagocytic vesicle membrane	ANXA3	0.0340949						Cerebral edema	D3ZLK9,ASS1	0.0165559
						phospholipase A2 inhibitor activity	ANXA3	0.0163469		phagocytosis	ANXA3,A0A0G2K290,Q5XI77,CLCN3,F1LRC2,APOA1	0.00215923		extracellular vesicle	SORD,A0A096P6L8	0.0365925						Abnormal saccadic eye movements	A0JN25,F1MA36	0.016869
						alpha-1A adrenergic receptor binding	ARRB2	0.0163469		regulation of carbohydrate catabolic process	A0A0G2JZT0,F1LX07,GPD1	0.00223301		fibrinogen complex	A0A096P6L8	0.0365925						Shortened PR interval	M0R544	0.0168746
						transporter activity	D4ADU2,A0A0G2JZT0,G3V8L6,TRPV2,F1LX07,M0R8C6,CLCN3,APOA1,O89035	0.016541		regulation of metal ion transport	A0A0G2JZT0,TRPV2,EHD3,A0A0H2UHS8,ARRB2	0.00224754		spherical high-density lipoprotein particle	APOA1	0.0365925						Slowly progressive	F1MA36,F8WFH8,A0A096P6L8,A0A0G2K1L5	0.0168746
						adenosine-phosphate deaminase activity	F1M7Q5	0.0165698		positive regulation of axon extension	A0JN25,TRPV2,A0A096P6L8	0.00225503		secretory vesicle	FLOT2,ANXA3,Q5XI77,CLCN3	0.0392361						Slowed slurred speech	A0JN25	0.0168746
						carbon-oxygen lyase activity	M0R5J4,D3ZLK9	0.0165698		cellular amide metabolic process	D3Z8I7,D3ZT90,A9UMW1,D4ADU2,GCLC,F8WFH8,D3ZWB7,ACOT2,A0A0G2JSW1,ASS1,B6DYQ9,RPL5,IDH1	0.00225503		palmitoyltransferase complex	A0A0G2JSW1	0.0398284						Inappropriate sexual behavior	A0JN25	0.0168746
						AMP deaminase activity	F1M7Q5	0.0165698		purine nucleotide biosynthetic process	D3ZT90,A0A0G2K478,F1M7Q5,F1LX07	0.00231078		potassium channel complex	G3V8L6,A0A0G2K0U3	0.0406669						Abnormal skeletal muscle morphology	M0R544,A0JN25,A0A0G2K478,F1MA36,C9E895,GCLC,PHGDH,F1M7Q5,F1LNG8,TUBB2B,SORD	0.0168746
						carboxylic acid transmembrane transporter activity	D4ADU2,F1LX07,O89035	0.0166307		ribonucleotide biosynthetic process	D3ZT90,A0A0G2K478,F1M7Q5,F1LX07	0.00235617		late endosome	SNF8,CLCN3,B1H248	0.04099						Delayed ability to stand	M0R544	0.0168746
						ligase activity, forming carbon-nitrogen bonds	GCLC,ASS1	0.0167748		behavior	M0R544,A0JN25,F1MA36,D4ADU2,C9E895,A0A0G2JSW1,ARRB2,CLCN3	0.00236639		extracellular organelle	SORD,A0A096P6L8	0.04099						Abnormality of binocular vision	A0JN25,F1MA36	0.0168746
						haptoglobin binding	A0A1K0FUA6	0.0169665		ion transmembrane transport	D4ADU2,A0A0G2JZT0,G3V8L6,TRPV2,F1LX07,EHD3,A0A0H2UHS8,M0R8C6,GFAP,CLCN3,O89035,A0A0G2K0U3	0.00236639		chylomicron	APOA1	0.04099						Global developmental delay	F1MA36,Q3B8P4,C9E895,GCLC,PHGDH,F1LX07,F1LNG8,TUBB2B,ASS1,PNP,TUBB2A,G3V6L4,F1M953,ASPA	0.0168746
						hemoglobin binding	A0A1K0FUA6	0.0169665		regulation of multicellular organismal development	A0JN25,F8WFH8,D3ZDX5,ANXA3,TRPV2,F1LX07,A0A0G2JVG3,GFAP,A0A0G2K3G0,PNP,A0A096P6L8,F1M953,ASPA	0.00236639		inclusion body	A0JN25	0.0429761						Difficulty in tongue movements	M0R544	0.0168746
						organic acid transmembrane transporter activity	D4ADU2,F1LX07,O89035	0.0169761		positive regulation of carbohydrate metabolic process	A0A0G2JZT0,F1LX07,GPD1	0.00242288		extrinsic component of cytoplasmic side of plasma membrane	B2GVB1,A0A0G2K0U3	0.0448206						Diplopia	A0JN25,F1MA36	0.0168746
						purine-nucleoside phosphorylase activity	PNP	0.0171312		ribose phosphate biosynthetic process	D3ZT90,A0A0G2K478,F1M7Q5,F1LX07	0.00244672		low-density lipoprotein particle	APOA1	0.0457356						Eyelid apraxia	A0JN25	0.0168746
						protein domain specific binding	A0JN25,F8WFH8,HIP1R,ARRB2,CLCN3,A0A096P6L8	0.017155		positive regulation of nervous system development	A0JN25,D3ZDX5,TRPV2,GFAP,A0A096P6L8,ASPA	0.00244672		neuron projection cytoplasm	FLOT2	0.0457356						Deficit in phonologic short-term memory	A0JN25	0.0168746
						exo-alpha-(2->6)-sialidase activity	D3ZWB7	0.017155		ion transport	D4ADU2,A0A0G2JZT0,G3V8L6,TRPV2,F1LX07,EHD3,A0A0H2UHS8,M0R8C6,GFAP,ARRB2,FTL1,CLCN3,APOA1,HADH,A0A0G2K1L5,O89035,A0A0G2K0U3,B1H248,G3V6L4,F1M953,A0A0G2KAB2,Q5RK25	0.00245927		anchored component of plasma membrane	FLOT2	0.0463198						Behavioral abnormality	A0JN25,A0A0G2K478,Q3B8P4,GCLC,PHGDH,D3ZLK9,F1LX07,D3ZVS2,TUBB2B,ASS1,Q5XI77,PNP,B2GUZ6,ASPA	0.0169127
						glutamate binding	C9E895	0.017155		negative regulation of mitochondrion organization	A0JN25,GCLC,ARRB2	0.00246599		mitochondrial envelope	HSD17B8,F1LX07,ASS1,O89035,B2GUZ6	0.0468474						Neurodevelopmental delay	M0R544,F1MA36,Q3B8P4,C9E895,GCLC,PHGDH,F1LX07,F1LNG8,TUBB2B,ASS1,PNP,HADH,TUBB2A,G3V6L4,F1M953,ASPA	0.0169127
						high-density lipoprotein particle receptor binding	APOA1	0.0172354		regulation of mitochondrion organization	A0JN25,GCLC,HIP1R,ARRB2	0.00251081		secretory granule membrane	FLOT2	0.0474645						Mental deterioration	A0JN25,D3ZT90,A0A0G2K478	0.0169127
						nucleoside kinase activity	A0A0G2K478	0.0172883		regulation of cellular catabolic process	A0JN25,A0A0G2JZT0,GCLC,A0A0G2JSW1,GPD1,GFAP,APOA1,IDH1,A0A0G2KAB2	0.00254159		autophagosome	FTL1,A0A0G2KAB2	0.0479357						Loss of speech	A0JN25,D3ZLK9	0.0174794
						oxaloacetate transmembrane transporter activity	O89035	0.017511		chemotaxis	D3ZDX5,DPYSL5,TUBB2B,ARRB2,A0A0G2K3G0,F1LRC2,APOA1,G3V6L4	0.00254159		protein-containing complex	A0A0G2JSW3,A0JN25,FLOT2,A0A1K0FUA6,F1MA36,GCLC,F8WFH8,M0R5J4,D3ZDX5,A0A0G2K290,G3V8L6,M0RBX6	0.0479914						Inappropriate behavior	A0JN25,PHGDH	0.0174794
						thiosulfate transmembrane transporter activity	O89035	0.017511		positive regulation of cell differentiation	A0JN25,CPNE1,D3ZDX5,TRPV2,GFAP,ARRB2,PNP,A0A096P6L8,APOA1,ASPA	0.00254159		primary lysosome	Q5XI77	0.0513737						Impaired vibratory sensation	F1MA36,SORD,A0A0G2K1L5	0.0181013
						malate transmembrane transporter activity	O89035	0.017511		taxis	D3ZDX5,DPYSL5,TUBB2B,ARRB2,A0A0G2K3G0,F1LRC2,APOA1,G3V6L4	0.00262438		azurophil granule	Q5XI77	0.0513737						Oligosacchariduria	M0R544	0.0181013
						SH3 domain binding	A0JN25,HIP1R	0.0176999		organonitrogen compound biosynthetic process	D3ZT90,A0A0G2K478,D4ADU2,C9E895,GCLC,F8WFH8,PHGDH,A0A0G2K5P7,F1M7Q5,F1LX07,A0A0G2JSW1,ASS1,PNP,APOA1,RPL5	0.00277378		cell surface	D4ADU2,A0A0G2K290,TRPV2,A0A0G2K3G0,CLCN3,APOA1	0.0514631						Aciduria	D3ZT90,D3ZVS2,HADH	0.0181013
						extracellularly ATP-gated cation channel activity	A0A0G2JZT0	0.0176999		protein localization to membrane raft	FLOT2,A0A0G2K1L5	0.0028994		basement membrane	A0A0G2K8N3,A0A096P6L8	0.052057						Subependymal nodules	D3ZT90	0.0181013
						(S)-2-hydroxy-acid oxidase activity	D3ZVS2	0.0176999		axonogenesis	A0JN25,D3ZDX5,TRPV2,DPYSL5,TUBB2B,A0A096P6L8,G3V6L4	0.00298659		nuclear periphery	A0JN25	0.052057						Abnormal urine pH	D3ZT90,D3ZVS2,HADH	0.0181013
						anion transmembrane transporter activity	D4ADU2,F1LX07,M0R8C6,CLCN3,O89035	0.0181304		macromolecule localization	A0JN25,FLOT2,D4ADU2,A0A0G2JZT0,A0A0G2K872,F1LX07,A0A0G2JSW1,EHD3,F1LTW9,GFAP,ARRB2,APOA1,HADH,A0A0G2K1L5,NUBP1,B1H248,G3V6L4,F1M953,A0A0G2KAB2,Q5RK25	0.00302276		autolysosome	FTL1	0.052057						Abnormal nervous system electrophysiology	A0JN25,Q3B8P4,C9E895,PHGDH,F1LNG8,SORD,TUBB2A	0.0182595
						carbohydrate binding	M0R544,A0A0G2K8N3,G3V651	0.0182398		positive regulation of reactive oxygen species biosynthetic process	ASS1,CLCN3,F1LRC2	0.00312263		caveola	FLOT2	0.0524374						Dysarthria	A0JN25,D3ZT90,F1MA36,GCLC	0.0182783
						isocitrate dehydrogenase (NADP+) activity	IDH1	0.0182398		regulation of developmental process	A0JN25,FLOT2,CPNE1,F8WFH8,D3ZDX5,ANXA3,TRPV2,F1LX07,A0A0G2JVG3,GFAP,ARRB2,A0A0G2K3G0,PNP,A0A096P6L8,APOA1,B2GUZ6,F1M953,ASPA	0.00317274		cell-cell contact zone	FLOT2	0.0524374						L-2-hydroxyglutaric acidemia	D3ZVS2	0.0187848
						amino acid transmembrane transporter activity	D4ADU2,F1LX07	0.0183348		regulation of neuron projection development	A0JN25,A0A0G2K478,D3ZDX5,TRPV2,GFAP,A0A096P6L8,B2GUZ6	0.00327273		cytoplasmic vesicle membrane	FLOT2,ANXA3,CLCN3	0.0524374						Polyneuropathy	A0A0G2K478,GCLC	0.0187848
						urea channel activity	M0R8C6	0.0183348		regulation of system process	M0R544,HIP1R,F1LX07,A0A0G2JSW1,EHD3,F1LRC2,APOA1	0.00329735		supramolecular complex	A0JN25,TUBB2B,GFAP,F1LRC2,A0A0G2K1L5,TUBB2A,G3V6L4	0.0549223						Frontoparietal cortical dysplasia	TUBB2B	0.018996
						zinc ion binding	Q6AZ33,CRYZ,A0A0G2K6D5,B2GVB1,SORD,A0A0G2K3G0,B2GUZ6	0.0183348		fatty acid metabolic process	D3ZT90,HSD17B8,PTGR2,ACOT2,APOA1,HADH	0.00336434		secondary lysosome	FTL1	0.0549223						Unilateral polymicrogyria	TUBB2B	0.018996
						m7G(5')pppN diphosphatase activity	Q3B8P4	0.0186194		nucleotide biosynthetic process	D3ZT90,A0A0G2K478,F1M7Q5,F1LX07,PNP	0.00349038		brush border membrane	D4ADU2	0.0549223						Dysgenesis of the basal ganglia	TUBB2B	0.018996
						alpha-sialidase activity	D3ZWB7	0.0188692		vitamin metabolic process	A0A140TAC7,GCLC,CLYBL	0.00356293		endocytic vesicle membrane	ANXA3	0.0554003						Diaphragmatic paralysis	M0R544	0.0192952
						inositol-1,4-bisphosphate 1-phosphatase activity	Q5RJK6	0.0188692		protein homooligomerization	CRYZ,G3V8L6,EHD3,CLYBL	0.00356293		postsynapse	F1MA36,A0A0G2JZT0,ARRB2,CLCN3	0.0555826						Movement abnormality of the tongue	M0R544	0.0192952
						exo-alpha-(2->8)-sialidase activity	D3ZWB7	0.0188692		alpha-amino acid biosynthetic process	PHGDH,F1LX07,ASS1	0.00358882		integral component of synaptic vesicle membrane	CLCN3	0.0574845						Decreased liver function	Q6AZ33,A0A0G2K478,F1LNG8,HADH	0.0199313
						phosphomannomutase activity	Q5RK25	0.0188692		vacuolar sequestering	M0R544	0.00359198		side of membrane	A0A0G2K290,B2GVB1,GFAP,CLCN3,A0A0G2K0U3	0.0583532						Neuronal loss in basal ganglia	A0JN25	0.0199313
						exo-alpha-(2->3)-sialidase activity	D3ZWB7	0.0188692		carboxylic acid transmembrane transport	D4ADU2,F1LX07,GFAP,O89035	0.00370381		ciliary rootlet	G3V6L4	0.0606232						Abnormality of digestive system physiology	Q6AZ33,M0R544,A0JN25,D3ZT90,A0A0G2K478,Q3B8P4,PHGDH,D3ZLK9,F1LNG8,ASS1,Q5XI77,PNP,HADH,IDH1,ASPA	0.0199313
						exo-alpha-sialidase activity	D3ZWB7	0.0188692		organic acid transmembrane transport	D4ADU2,F1LX07,GFAP,O89035	0.00382429		vesicle membrane	FLOT2,ANXA3,CLCN3	0.0610632						Open operculum	D3ZT90	0.0199313
						procollagen-proline dioxygenase activity	A0A0G2K8N3	0.0188914		nucleoside phosphate biosynthetic process	D3ZT90,A0A0G2K478,F1M7Q5,F1LX07,PNP	0.00385288		triglyceride-rich plasma lipoprotein particle	APOA1	0.0630541						Abnormal putamen morphology	D3ZT90	0.0199313
						pyruvate kinase activity	A0A0G2JVG3	0.0188914		small molecule catabolic process	D3ZT90,A0A0G2K5P7,F1LX07,SORD,PNP,Q5RJK6	0.00402738		very-low-density lipoprotein particle	APOA1	0.0630541						Increased serum sorbitol concentration	SORD	0.0199313
						channel activity	A0A0G2JZT0,G3V8L6,TRPV2,M0R8C6,CLCN3	0.0190624		neuron projection morphogenesis	A0JN25,CPNE1,D3ZDX5,TRPV2,DPYSL5,TUBB2B,A0A096P6L8,G3V6L4	0.00408545		mitochondrial matrix	HSD17B8,A0A0G2K6D5,F1M953	0.0635189						Peripheral axonal neuropathy	A0A0G2K478,F8WFH8,F1LNG8	0.0199313
						passive transmembrane transporter activity	A0A0G2JZT0,G3V8L6,TRPV2,M0R8C6,CLCN3	0.0190624		cellular respiration	D3ZQD3,A0A0G2K478,F1LX07,GPD1	0.00416029		plasma membrane raft	FLOT2	0.0665544						Cerebral atrophy	A0JN25,A0A0G2K478,Q3B8P4,C9E895,D3ZLK9	0.0199313
						selenium binding	F1LRJ9	0.0190624		regulation of anatomical structure morphogenesis	A0JN25,F8WFH8,D3ZDX5,ANXA3,TRPV2,A0A0G2JVG3,A0A0G2K3G0,A0A096P6L8,APOA1	0.0041813		anchored component of membrane	FLOT2	0.0669246						Retrocollis	A0JN25	0.0199313
						fatty-acyl-CoA binding	D3ZT90	0.0196495		positive regulation of developmental process	A0JN25,CPNE1,D3ZDX5,ANXA3,TRPV2,A0A0G2JVG3,GFAP,ARRB2,PNP,A0A096P6L8,APOA1	0.0041813		integral component of synaptic membrane	A0A0G2K872,CLCN3	0.0720918						Tetraparesis	C9E895,D3ZVS2,PNP	0.0199313
						fatty acid derivative binding	D3ZT90	0.0196495		regulation of cellular component biogenesis	A0JN25,F1MA36,A0A0G2JZT0,F8WFH8,HIP1R,A0A0G2JSW1,SNF8,A0A0G2K3G0,APOA1,A0A0G2KAB2	0.00424911		acrosomal vesicle	FLOT2	0.0742013						Elevated circulating glutaric acid concentration	D3ZT90	0.0199313
						ligase activity	GCLC,F8WFH8,ASS1	0.0196495		regulation of nervous system development	A0JN25,D3ZDX5,TRPV2,F1LX07,GFAP,A0A096P6L8,ASPA	0.00444553		rough endoplasmic reticulum	D4ADU2	0.0766472						Subdural hemorrhage	D3ZT90	0.0199313
						ATP-gated ion channel activity	A0A0G2JZT0	0.0199253		positive regulation of cellular component organization	A0JN25,A0A0G2JZT0,F8WFH8,D3ZDX5,TRPV2,HIP1R,ARRB2,A0A0G2K3G0,A0A096P6L8,APOA1,A0A0G2KAB2	0.00444553		phagocytic cup	F1LRC2	0.0772622						Pace of progression	A0JN25,F1MA36,F8WFH8,F1LNG8,A0A096P6L8,A0A0G2K1L5	0.0199313
						estradiol 17-beta-dehydrogenase activity	HSD17B8	0.0200438		glutamine metabolic process	NIT2,PHGDH	0.00452211		adherens junction	FLOT2	0.0787113						Neurological speech impairment	A0JN25,D3ZT90,A0A0G2K478,F1MA36,Q3B8P4,GCLC,D3ZLK9,F1LX07,D3ZVS2	0.0204517
						hydrolase activity, hydrolyzing O-glycosyl compounds	M0R544,D3ZWB7	0.020381		primary alcohol metabolic process	G3V7V6,ALDH1A1,GPD1	0.00453067		intrinsic component of synaptic vesicle membrane	CLCN3	0.0791223						Abnormality of hepatobiliary system physiology	Q6AZ33,A0A0G2K478,F1LNG8,HADH	0.0207427
						RNA 7-methylguanosine cap binding	Q3B8P4	0.020381		plasma membrane bounded cell projection morphogenesis	A0JN25,CPNE1,D3ZDX5,TRPV2,DPYSL5,TUBB2B,A0A096P6L8,G3V6L4	0.00458745		meiotic spindle	A0A0G2KAB2	0.0799863						Abnormality of the cerebral cortex	D3ZT90,Q3B8P4,PHGDH,TUBB2B,TUBB2A,G3V6L4	0.0209077
						microtubule binding	A0JN25,DPYSL5,G3V6L4,HDGFL3	0.020381		cell projection morphogenesis	A0JN25,CPNE1,D3ZDX5,TRPV2,DPYSL5,TUBB2B,A0A096P6L8,G3V6L4	0.00473694		mitochondrial outer membrane	ASS1,B2GUZ6	0.0859562						Alexia	A0JN25	0.0211306
						volume-sensitive chloride channel activity	CLCN3	0.020381		regulation of cell adhesion	FLOT2,D3ZDX5,ASS1,A0A0G2K3G0,PNP,F1LRC2,A0A096P6L8,APOA1	0.00495458		basolateral plasma membrane	FLOT2,ARRB2	0.0922186						Anomia	A0JN25	0.0211306
						nucleobase binding	PNP	0.020381		cellular localization	M0R544,A0JN25,FLOT2,D4ADU2,A0A0G2JZT0,ANXA3,A0A0G2JSW1,EHD3,F1LTW9,GFAP,SNF8,FTL1,CLCN3,A0A0G2K1L5,NUBP1,B1H248,F1M953,A0A0G2KAB2,Q5RK25	0.00531214		nuclear envelope	G3V7V6,B2GVB1,Q5XI77	0.0922186						Hypoglycinemia	PHGDH	0.0211306
						purine nucleobase binding	PNP	0.020381		regulation of mitochondrial outer membrane permeabilization involved in apoptotic signaling pathway	GCLC,HIP1R	0.00532807		extrinsic component of plasma membrane	B2GVB1,A0A0G2K0U3	0.0922186						Ablepharon	PHGDH	0.0211306
						cation channel activity	A0A0G2JZT0,G3V8L6,TRPV2	0.020381		NAD metabolic process	F1LX07,GPD1	0.00549082		cytoplasmic side of plasma membrane	B2GVB1,A0A0G2K0U3	0.0922256						Abnormality of the septum pellucidum	Q3B8P4,PHGDH,TUBB2B	0.0213766
						phospholipase inhibitor activity	ANXA3	0.020381		purine-containing compound salvage	F1M7Q5,PNP	0.00549082		cytoplasmic ribonucleoprotein granule	A0JN25	0.0923835						Gait disturbance	A0JN25,F1MA36,Q3B8P4,F8WFH8,F1LNG8,TUBB2B,SORD,A0A096P6L8,A0A0G2K1L5,ASPA	0.0213766
						phosphopyruvate hydratase activity	M0R5J4	0.0214293		reactive oxygen species metabolic process	A0JN25,A0A1K0FUA6,ASS1,CLCN3,F1LRC2	0.00549082		lytic vacuole membrane	GFAP,CLCN3	0.0923835						Increased circulating inosine concentration	PNP	0.0214357
						acyl-CoA binding	D3ZT90	0.0218902		glial cell development	PHGDH,GFAP,TSPAN2,ASPA	0.00549082		lysosomal membrane	GFAP,CLCN3	0.0923835						Unusual gastrointestinal infection	PNP	0.0214357
						ionotropic glutamate receptor binding	FLOT2	0.0225637		cell part morphogenesis	A0JN25,CPNE1,D3ZDX5,TRPV2,DPYSL5,TUBB2B,A0A096P6L8,G3V6L4	0.00572485		high-density lipoprotein particle	APOA1	0.0923835						Depressivity	A0JN25,A0A0G2K478,Q3B8P4	0.0214357
						3-chloroallyl aldehyde dehydrogenase activity	ALDH1A1	0.0230544		regulation of purine nucleotide metabolic process	A0A0G2JZT0,F1LX07,GPD1	0.00602166		mitochondrial membrane	F1LX07,ASS1,O89035,B2GUZ6	0.0941341						Increased circulating guanosine concentration	PNP	0.0214357
						clathrin light chain binding	HIP1R	0.0230544		glutamine family amino acid biosynthetic process	F1LX07,ASS1	0.00608247		ribonucleoprotein granule	A0JN25	0.0957979						Generalized distal tubular acidosis	A0A096P6L8	0.0217916
						type 1 angiotensin receptor binding	ARRB2	0.0231555		cell junction organization	CAMKV,A0JN25,F1MA36,D4ADU2,D3ZDX5	0.0060825		plasma lipoprotein particle	APOA1	0.0969173						Hepatocellular necrosis	A0A0G2K478	0.0219017
						protein C-terminus binding	SNF8,A0A096P6L8,B1H248	0.0233172		glucose metabolic process	G3V784,D3Z955,F1LX07,GPD1	0.00612013		lipoprotein particle	APOA1	0.0969173						Hyperketonemia	D3ZT90	0.0219017
						transmembrane transporter activity	D4ADU2,A0A0G2JZT0,G3V8L6,TRPV2,F1LX07,M0R8C6,CLCN3,O89035	0.0236024		positive regulation of glycolytic process	A0A0G2JZT0,GPD1	0.00612013		brush border	D4ADU2	0.0969173						Elevated serum alanine aminotransferase	M0R544	0.0219017
						hydrolase activity, acting on carbon-nitrogen (but not peptide) bonds, in linear amides	NIT2	0.0236389		monosaccharide biosynthetic process	A0A140TAC7,GPD1,SORD	0.00612013		intracellular non-membrane-bounded organelle	NIT2,A0JN25,FLOT2,F1MA36,D4ADU2,M0RBX6,HIP1R,TUBB2B,F1LTW9,GFAP,A0A140TAJ2,Q5XI77,F1LRC2,A0A0G2K1L5,TUBB2A,RPL5,D4A3S6,G3V6L4,F1M953,A0A0G2KAB2	0.0995594						Emotional blunting	A0JN25	0.021931
						amidine-lyase activity	GGACT	0.0237234		diaphragm contraction	M0R544	0.00612684		non-membrane-bounded organelle	NIT2,A0JN25,FLOT2,F1MA36,D4ADU2,M0RBX6,HIP1R,TUBB2B,F1LTW9,GFAP,A0A140TAJ2,Q5XI77,F1LRC2,A0A0G2K1L5,TUBB2A,RPL5,D4A3S6,G3V6L4,F1M953,A0A0G2KAB2	0.100248						Visual agnosia	A0JN25	0.021931
						transferase activity, transferring acyl groups, acyl groups converted into alkyl on transfer	CLYBL	0.0237511		regulation of axonogenesis	A0JN25,D3ZDX5,TRPV2,A0A096P6L8	0.00619899		plasma membrane bounded cell projection cytoplasm	FLOT2	0.102748						Spoken Word Recognition Deficit	A0JN25	0.021931
						phosphatidylinositol phosphate binding	HIP1R,B1H248,D4A3S6	0.0238017		anion transport	D4ADU2,A0A0G2JZT0,F1LX07,EHD3,M0R8C6,GFAP,ARRB2,CLCN3,APOA1,HADH,A0A0G2K1L5,O89035,B1H248,G3V6L4,F1M953,A0A0G2KAB2,Q5RK25	0.00628878		intrinsic component of membrane	M0R544,FLOT2,A0A0G2K3E7,D4ADU2,A0A0G2JZT0,D3ZDX5,A0A140TAA1,A0A0G2K290,G3V8L6,TRPV2,D3ZLK9,A0A0G2K872,F1LX07,F1LNG8,A0A0G2JSW1,A0A0H2UHS8,D3ZVS2	0.104829						Rigidity	A0JN25,D3ZT90,A0A0G2K1L5,ASPA	0.021931
						urea transmembrane transporter activity	M0R8C6	0.0248791		regulation of nucleotide metabolic process	A0A0G2JZT0,F1LX07,GPD1	0.00628878		protein-lipid complex	APOA1	0.106459						Abulia	A0JN25	0.021931
						peptidyl-proline dioxygenase activity	A0A0G2K8N3	0.0253539		L-glutamate transmembrane transport	D4ADU2,F1LX07	0.00628878		basal plasma membrane	FLOT2,ARRB2	0.107814						EEG with continuous slow activity	A0JN25	0.021931
						apolipoprotein A-I receptor binding	APOA1	0.0255338		cellular nitrogen compound metabolic process	Q6AZ33,D3Z8I7,G3V784,FLOT2,D3ZT90,A9UMW1,A0A0G2K478,D4ADU2,Q3B8P4,A0A0G2JZT0,GCLC,F8WFH8,M0R5J4,ANXA3,D3ZWB7,D3ZLK9,ACOT2,F1M7Q5,F1LX07,M0R7R2,A0A0G2JSW1,ASS1,GPD1,A0A0G2JVG3,SNF8,ARRB2,B6DYQ9	0.00628878		centrosome	NIT2	0.113094						Abnormal homeostasis	M0R544,D3ZT90,A0A0G2K478,PHGDH,D3ZLK9,F1LNG8,D3ZVS2,ASS1,A0A096P6L8,APOA1,HADH	0.0219841
						phosphatidylcholine-sterol O-acyltransferase activator activity	APOA1	0.0255338		regulation of membrane potential	A0JN25,A0A0G2JZT0,GCLC,EHD3,A0A0H2UHS8	0.00628878		cytoplasmic region	FLOT2	0.120541						Acute hepatic failure	F1LNG8,HADH	0.0223697
						NADPH binding	CRYZ	0.0260555		cell development	A0JN25,A0A0G2K478,CPNE1,D3ZDX5,PHGDH,TRPV2,DPYSL5,TUBB2B,GFAP,TSPAN2,A0A096P6L8,APOA1,G3V6L4,B2GUZ6,ASPA,HDGFL3	0.00634963		postsynaptic membrane	ARRB2,CLCN3	0.121062						Multifocal cerebral white matter abnormalities	M0R544	0.0226025
						catalytic activity, acting on a protein	G3V6T7,CAMKV	0.0267799		NADH metabolic process	F1LX07,GPD1	0.00675164		ciliary membrane	EHD3	0.121399						Abnormal corpus striatum morphology	D3ZT90,TUBB2B	0.0226025
						Hsp90 protein binding	A0JN25	0.026931		cellular modified amino acid biosynthetic process	D4ADU2,GCLC	0.00676954		basal part of cell	FLOT2	0.122442						Weakness due to upper motor neuron dysfunction	C9E895,D3ZVS2,TUBB2B,PNP,APOA1,A0A0G2K1L5	0.0226998
						angiotensin receptor binding	ARRB2	0.0270175		amino acid transmembrane transport	D4ADU2,F1LX07,GFAP	0.00676954		integral component of presynaptic membrane	A0A0G2K872	0.127219						EEG abnormality	A0JN25,Q3B8P4,C9E895,PHGDH	0.022965
						oxo-acid-lyase activity	CLYBL	0.0271476		cellular hormone metabolic process	G3V7V6,HSD17B8,ALDH1A1	0.00676954		nuclear membrane	G3V7V6	0.128677						Involuntary movements	A0JN25,D3ZT90,F1MA36,Q3B8P4,PHGDH,D3ZLK9	0.022965
						GTPase activating protein binding	D3ZDX5	0.0272706		tricarboxylic acid metabolic process	ASS1,IDH1	0.00676954		membrane protein complex	FLOT2,G3V8L6,A0A0G2JSW1,SNF8,A0A0G2K0U3,B1H248	0.129995						Glutaric aciduria	D3ZT90	0.022965
						RNA cap binding	Q3B8P4	0.0272715		positive regulation of catabolic process	A0A0G2JZT0,GCLC,A0A0G2JSW1,GPD1,SNF8,APOA1	0.00686602		vacuolar membrane	GFAP,CLCN3	0.129995						Abnormal spleen morphology	M0R544,A0A0G2K478,GCLC,GPD1,PNP,APOA1	0.022965
						structural constituent of synapse	F1MA36	0.0274671		regulation of neurogenesis	A0JN25,D3ZDX5,TRPV2,GFAP,A0A096P6L8,ASPA	0.00696755		nuclear speck	A0JN25	0.129995						Elevated urinary N-acetylaspartic acid level	ASPA	0.022965
						hydrolase activity, acting on glycosyl bonds	M0R544,D3ZWB7	0.027726		adult behavior	F1MA36,D4ADU2,ARRB2,CLCN3	0.00701119		microtubule organizing center	NIT2	0.13247						Increased CSF N-Acetylaspartic acid concentration	ASPA	0.022965
						dipeptidyl-peptidase activity	DPP3	0.0287124		positive regulation of metabolic process	A0JN25,A0A0G2JZT0,GCLC,F8WFH8,ANXA3,TRPV2,HIP1R,F1LX07,A0A0G2JSW1,CLYBL,D4AE02,ASS1,GPD1,SNF8,ARRB2,CLCN3,F1LRC2,A0A096P6L8,APOA1,HADH	0.00701119		membrane microdomain	FLOT2	0.134645						Increased circulating N-Acetylaspartic acid concentration	ASPA	0.022965
						inositol bisphosphate phosphatase activity	Q5RJK6	0.0293088		homeostatic process	M0R544,D4ADU2,A0A0G2JZT0,GCLC,TRPV2,A0A0G2JSW1,ALDH1A1,FTL1,CLCN3,APOA1,HADH,NUBP1,F1M953,A0A0G2KAB2	0.00701858		membrane raft	FLOT2	0.134645						Abnormal urinary color	Q6AZ33	0.022965
						nucleoside-triphosphate diphosphatase activity	D4AA35	0.0293088		sulfur amino acid metabolic process	D4ADU2,A0A0G2K5P7	0.00702967		cluster of actin-based cell projections	D4ADU2	0.137003						Motor aphasia	A0JN25	0.022965
						enzyme inhibitor activity	F8WFH8,ANXA3,A0A0G2K3G0,APOA1	0.0299163		pigment catabolic process	Q6AZ33	0.00722615		cation channel complex	G3V8L6,A0A0G2K0U3	0.140204						Axial dystonia	A0JN25	0.022965
						semaphorin receptor activity	D3ZDX5	0.0308548		heme catabolic process	Q6AZ33	0.00722615		collagen-containing extracellular matrix	A0A0G2K8N3,A0A096P6L8	0.140913						Grammar-specific speech disorder	A0JN25	0.022965
						D1 dopamine receptor binding	ARRB2	0.0308548		pigment metabolic process	Q6AZ33,D4ADU2	0.00722615		integral component of membrane	M0R544,A0A0G2K3E7,D4ADU2,A0A0G2JZT0,D3ZDX5,A0A140TAA1,A0A0G2K290,G3V8L6,TRPV2,D3ZLK9,A0A0G2K872,F1LX07,F1LNG8,A0A0G2JSW1,A0A0H2UHS8,D3ZVS2,M0R8C6	0.145301						Abnormal macroscopic urine appearance	Q6AZ33	0.022965
						succinate transmembrane transporter activity	O89035	0.0308548		glutamate metabolic process	D4ADU2,F1LX07	0.00722615		plasma membrane protein complex	FLOT2,G3V8L6	0.147802						EEG with generalized epileptiform discharges	Q3B8P4,C9E895,PHGDH	0.022965
						steroid dehydrogenase activity, acting on the CH-OH group of donors, NAD or NADP as acceptor	HSD17B8	0.0313683		biological regulation	CAMKV,M0R544,A0JN25,FLOT2,G3V7V6,HSD17B8,A0A0G2K478,F1MA36,D4ADU2,Q3B8P4,A0A0G2JZT0,C9E895,CPNE1,A0A0G2K8N3,GCLC,F8WFH8,M0R5J4,D3ZDX5,A0A140TAA1,ANXA3,A0A0G2K290,G3V8L6,PHGDH,TRPV2,HIP1R,F1LX07,M0R7R2,A0A0G2JSW1,ALDH1A1,EHD3,A0A0H2UHS8,CLYBL,TUBB2B,D4AE02,ASS1,GPD1,A0A0G2JVG3,GFAP,SNF8,ARRB2,A0A0G2K3G0,FTL1,CLCN3,PNP,F1LRC2,A0A096P6L8,APOA1,HADH,A0A0G2K1L5,NUBP1,A0A0G2K0U3,D4A3S6,IDH1,B2GUZ6,F1M9…	0.00722615		organelle inner membrane	D3ZWB7,F1LX07	0.154299						Neuromuscular dysphagia	A0JN25	0.022965
						L-aspartate transmembrane transporter activity	F1LX07	0.0322211		regulation of cell development	A0JN25,D3ZDX5,TRPV2,GFAP,A0A096P6L8,APOA1,ASPA	0.00728871		cilium	EHD3,SORD,G3V6L4,A0A0G2KAB2	0.15545						Collectionism	A0JN25	0.0235175
						toxic substance binding	ASS1	0.0326979		positive regulation of cell projection organization	A0JN25,A0A0G2JZT0,D3ZDX5,TRPV2	0.00730118		clathrin-coated vesicle	HIP1R	0.15973						Extrapyramidal muscular rigidity	A0JN25	0.0235175
						phosphatidylethanolamine binding	Q5XI77	0.0328092		isoprenoid metabolic process	A0A0G2JXT3,G3V7V6,ALDH1A1	0.00746262		immunoglobulin complex, circulating	A0A0G2K290	0.15973						Lack of insight	A0JN25	0.0235175
						protein N-terminus binding	C9E895,SNF8	0.0328092		negative regulation of mitochondrial fission	A0JN25	0.00746262		mitochondrial nucleoid	F1M953	0.15973						Periportal fibrosis	A0A0G2K478	0.0235175
						glutamate receptor binding	FLOT2	0.0328092		regulation of ion transport	D4ADU2,A0A0G2JZT0,G3V8L6,TRPV2,EHD3,A0A0H2UHS8,ARRB2,APOA1,HADH,A0A0G2K0U3	0.00764678		nucleoid	F1M953	0.15973						Osteomyelitis leading to amputation due to slow healing fractures	F1LNG8	0.0235175
						antiporter activity	CLCN3,O89035	0.0329741		respiratory electron transport chain	A0A0G2K478,F1LX07,GPD1	0.007829		nucleosome	M0RBX6	0.160946						Abnormality of the biliary system	Q6AZ33,A0A0G2K478,GCLC,F1LNG8,APOA1	0.0235175
						purinergic nucleotide receptor activity	A0A0G2JZT0	0.0329741		response to metal ion	CPNE1,F1LX07,ASS1,FTL1,Q5XI77	0.00794059		synaptic vesicle membrane	CLCN3	0.16123						Asthenia	A0A0G2K478	0.0235175
						nucleotide receptor activity	A0A0G2JZT0	0.0329741		regulation of modification of postsynaptic structure	CAMKV	0.00794059		exocytic vesicle membrane	CLCN3	0.16123						Lower limb muscle weakness	A0JN25,A0A0G2K478,SORD	0.0235175
						phosphatidylinositol-4,5-bisphosphate binding	HIP1R,D4A3S6	0.0332945		neuron projection extension	A0JN25,CPNE1,TRPV2,A0A096P6L8	0.00794059		immunoglobulin complex	A0A0G2K290	0.16263						Dysphagia	A0JN25,D3ZT90,A0A0G2K478	0.0235175
						apolipoprotein receptor binding	APOA1	0.0338406		involuntary skeletal muscle contraction	M0R544	0.00794059		DNA packaging complex	M0RBX6	0.170519						Jerky head movements	A0JN25	0.0235175
						ion channel activity	A0A0G2JZT0,G3V8L6,TRPV2	0.0346873		regulation of ATP metabolic process	A0A0G2JZT0,F1LX07,GPD1	0.0079705		cell-cell junction	FLOT2,A0A0G2K872	0.181472						Flat face	Q3B8P4,C9E895	0.0236578
						clathrin adaptor activity	HIP1R	0.034814		asparagine metabolic process	NIT2	0.00814984		extrinsic component of membrane	B2GVB1,A0A0G2K0U3	0.187595						Jerky ocular pursuit movements	F1MA36	0.0240931
						phosphate ion transmembrane transporter activity	O89035	0.034814		positive regulation of cell adhesion	FLOT2,A0A0G2K3G0,PNP,F1LRC2,A0A096P6L8,APOA1	0.00814984		Schaffer collateral - CA1 synapse	TUBB2B	0.187595						Hyposerinemia	PHGDH	0.0244242
[truncated: 2,329 more rows]

## Sheet: Table S3 metabolomics CTX
	FC	log2FC	FDR	log10Pval
N-acetyl-(L)-arginine	0.071931	-3.7972	1.03e-05	4.9877
[truncated: 896 more rows]

## Sheet: Table S4 metabolomics THAL
	FC	log2FC	log10Pval	FDR
[truncated: 889 more rows]

[truncated: 2 more sheets: Table S5_WGCNAmods+pathwaysCTX, Table S6_WGCNAmods+pathwaysTHA]
